# Supplementary material for: Novel Loss of Function Variants in CENPF Including a Large Intragenic Deletion in Patients with Strømme Syndrome
Source: Genes (Basel). 2023 Oct 24;14(11):1985. doi: 10.3390/genes14111985 (PMC10671177; doi:10.3390/genes14111985)
Supplement: Supplementary file 1 [file genes-14-01985-s001.zip]

Archive with 4 entries (4 files):
- Table S1 LRWGS sequencing quality metrics.xlsx
- Table S2 Quality metrics of RNAseq from skin derived fibroblasts of patient 3 and controls.xlsx
- Table S3 Transcript levels in RNAseq data of patient 3.xlsx
- Table S4 Normalized gene read counts of CENPF in RNA-seq data of patient 3 and three controls.xlsx
