# Supplementary material for: Novel Loss of Function Variants in CENPF Including a Large Intragenic Deletion in Patients with Strømme Syndrome
Source: Genes (Basel). 2023 Oct 24;14(11):1985. doi: 10.3390/genes14111985 (PMC10671177; doi:10.3390/genes14111985)
Supplement: Supplementary file 1 [file genes-14-01985-s001.zip › Table S1 LRWGS sequencing quality metrics.xlsx]

## Sheet: Sheet1
Table S1: LR-WGS sequencing quality metrics
Number of reads	5974033
Average polymerase read length	96 kb
Total number of polymerase bases	574.8 Gb
Unique molecular yield	95.9 Gb
# HiFi Reads	2446247
HiFi Yield	36.68 Gb
HiFi Read Length (mean, bp)	15 kb
HiFi Read Quality (median)	Q34 (equal to Mean Read Accuracy 99.96%)
HiFi Number of Passes (mean)	11
# <Q20 reads	417513
# <Q20 bases	5.58 Gb
<Q20 read length (mean, bp)	15.7 kb
<Q20 read quality (median)	Q17
