# Supplementary material for: Novel Loss of Function Variants in CENPF Including a Large Intragenic Deletion in Patients with Strømme Syndrome
Source: Genes (Basel). 2023 Oct 24;14(11):1985. doi: 10.3390/genes14111985 (PMC10671177; doi:10.3390/genes14111985)
Supplement: Supplementary file 1 [file genes-14-01985-s001.zip › Table S2 Quality metrics of RNAseq from skin derived fibroblasts of patient 3 and controls.xlsx]

## Sheet: Sheet1
Table S2: Quality metrics of RNA-seq from skin derived fibroblasts of patient 3 and controls
	Patient 3 (I)	Patient 3 (II)	Patient 3 (III)	Control 1	Control 2	Control 3
Reads alignment
Number of mapped reads (left/right):	75,179,467 / 73,970,521	60,797,724 / 59,535,972	73,875,557 / 72,918,204	64,282,219 / 63,090,866	91,682,931 / 90,438,652	62,629,207 / 61,515,198
Number of aligned pairs (without duplicates):	73,012,216	58,528,302	71,933,142	62,236,715	89,297,392	60,701,408
Total number of alignments:	182,448,877	171,562,673	186,236,498	146,078,664	231,417,618	33,856,872
Number of secondary alignments:	33,298,889	51,228,977	39,442,737	18,705,579	49,296,035	50,933,261
Number of non-unique alignments:	49,329,269	75,608,716	59,311,084	28,577,645	74,408,347	80,386,085
Aligned to genes:	104,714,438	62,244,113	96,222,443	92,682,655	119,355,521	80,386,085
Ambiguous alignments:	1,358,008	638.165	1,306,285	1,268,669	1,729,781	1,108,422
No feature assigned:	27,039,957	33,066,861	29,390,260	23,543,429	35,913,211	25,567,281
Missing chromosome in annotation:	7.205	4.818	6.426	6.266	10.758	6.228
Not aligned:	4,208,222	4,243,884	3,937,123	3,775,089	4,693,065	7,556,791
Reads genomic origin
Exonic:	104,714,438 / 79.48%	62,244,113 / 65.31%	96,222,443 / 76.6%	92,682,655 / 79.74%	119,355,521 / 76.87%	80,386,085 / 75.87%
Intronic:	17,890,983 / 13.58%	17,928,706 / 18.81%	19,199,300 / 15.28%	17,910,107 / 15.41%	22,748,417 / 14.65%	15,884,468 / 14.99%
Intergenic:	9,148,974 / 6.94%	15,138,155 / 15.88%	10,190,960 / 8.11%	5,633,322 / 4.85%	13,164,794 / 8.48%	9,682,813 / 9.14%
Intronic/intergenic overlapping exon:	4,399,653 / 3.34%	3,306,060 / 3.47%	4,677,692 / 3.72%	4,531,424 / 3.9%	5,686,165 / 3.66%	3,807,745 / 3.59%
