# Supplementary material for: Novel Loss of Function Variants in CENPF Including a Large Intragenic Deletion in Patients with Strømme Syndrome
Source: Genes (Basel). 2023 Oct 24;14(11):1985. doi: 10.3390/genes14111985 (PMC10671177; doi:10.3390/genes14111985)
Supplement: Supplementary file 1 [file genes-14-01985-s001.zip › Table S3 Transcript levels in RNAseq data of patient 3.xlsx]

## Sheet: Sheet1
Table S3: Transcript levels in RNA-seq data of patient 3
	Normalized read counts
Ensembl gene ID	Patient 3 (I)	Patient 3 (II)	Patient 3 (III)	Control 1	Control 2	Control 3	Average controls	Average patient 3	Fold Change	log2 Fold Change	p value	p adj
ENSG00000000003	1081	1198	881	819	1155	973	982	1053	1.072	0.1	0.723685692852005	0.925337895938593
ENSG00000000005	3	0	0	0	0	1	0	1	2.946	1.559	0.659030512811192	NA
ENSG00000000419	2713	2915	2278	2348	2433	2604	2462	2635	2023-07-01	0.098	0.672034552183831	0.908600130097929
ENSG00000000457	550	613	417	420	375	598	464	527	1.135	0.183	0.579518911581749	0.869155528360642
ENSG00000000460	210	237	191	487	260	184	310	213	0.684	-0.547	0.211083599235134	0.586836916216808
ENSG00000000938	1	0	0	1	15	21	12	0	0.032	-4.964	0.00410091900423692	0.0427001277435382
ENSG00000000971	2196	1237	1105	869	1002	3321	1731	1513	0.874	-0.194	0.743195687082905	0.931191628332024
ENSG00000001036	3348	3496	3032	3150	5960	3824	4311	3292	0.763	-0.389	0.245679728270023	0.632727674165503
ENSG00000001084	1707	1796	1323	744	618	1123	828	1609	1.943	0.958	0.00514259326255661	0.0506664977043863
ENSG00000001167	1582	1716	1188	1913	1272	1436	1540	1495	0.971	-0.043	0.889487106430363	0.972981390364988
ENSG00000001460	480	376	495	533	514	286	444	450	1.013	0.019	0.958286189900188	0.991286858694623
ENSG00000001461	3879	5007	2979	3918	5460	1767	3715	3955	1.064	0.09	0.849136843388334	0.962366307723024
ENSG00000001497	1259	1209	1657	2265	1865	1387	1839	1375	0.748	-0.419	0.184729139742263	0.551832304275763
ENSG00000001561	717	773	520	227	134	870	410	670	1.634	0.708	0.287404236714567	0.677853789505956
ENSG00000001617	132	65	327	218	943	207	456	175	0.383	-1.383	0.0692877703006703	0.318529230714438
ENSG00000001626	1	0	0	1	0	2	1	0	0.392	-1.35	0.638468751223886	NA
ENSG00000001629	6299	5484	3841	3587	3696	4497	3927	5208	1.326	0.407	0.179405350851015	0.544120332593533
ENSG00000001630	78	31	164	60	142	94	99	91	0.926	-0.111	0.863059265185188	0.965852546362402
ENSG00000001631	2272	2629	2049	1962	1988	2407	2119	2317	1.093	0.128	0.605070979717118	0.881586296681398
ENSG00000002016	528	845	518	716	514	725	652	630	0.967	-0.049	0.886840388654809	0.972573014220123
ENSG00000002079	1	0	0	0	1	2	1	0	0.412	-1.28	0.657627837674378	NA
ENSG00000002330	273	94	882	380	617	492	496	416	0.839	-0.253	0.722362714548689	0.924651651429173
ENSG00000002549	4829	3796	3254	2767	3359	4192	3439	3960	1.151	0.204	0.509530739656809	0.837295399051509
ENSG00000002586	16237	8976	23603	10705	18754	14708	14722	16272	1.105	0.144	0.744473085688194	0.931292729397655
ENSG00000002587	0	0	0	0	0	1	0	0	0.636	-0.652	0.873038293230561	NA
ENSG00000002726	0	0	0	0	0	0	0	0	NA	NA	NA	NA
ENSG00000002745	24	43	41	120	386	516	341	36	0.105	-3.25	3.40692432363856e-08	1.39367738838608e-06
ENSG00000002746	100	139	129	201	266	182	216	123	0.565	-0.825	0.0111708318193923	0.0912925144075557
ENSG00000002822	226	114	449	409	388	220	339	263	0.777	-0.364	0.5080180180138	0.836737681701525
ENSG00000002834	38784	40772	45314	25636	30324	16122	24027	41623	1.732	0.793	0.0157807368282081	0.117423892350618
ENSG00000002919	1159	1163	910	868	989	698	852	1077	1.264	0.337	0.225335775207492	0.606906914279145
ENSG00000002933	10	2	6	1	93	220	105	6	0.056	-4.148	0.000956764295097524	0.0129826848730873
ENSG00000003056	4701	4411	3437	4270	5299	5839	5136	4183	0.814	-0.296	0.283548997344284	0.672740380595398
ENSG00000003096	9	6	8	48	16	39	34	8	0.226	-2.145	0.00137011496144177	0.0175869388399794
ENSG00000003137	44	32	58	33	27	195	85	45	0.529	-0.918	0.242462417329442	0.628424400973063
ENSG00000003147	0	0	1	6	3	51	20	0	0.02	-5.653	0.000963082602225797	0.0130520335609485
ENSG00000003249	3	2	11	14	21	7	14	5	0.386	-1.374	0.148140994040613	0.494474324765578
ENSG00000003393	2503	2838	1867	3143	2923	2081	2716	2403	0.885	-0.177	0.575851798867798	0.868253008683975
ENSG00000003400	492	656	415	487	470	585	514	521	1.013	0.019	0.95051859218667	0.988741358944015
ENSG00000003402	7066	9521	7239	5519	8004	13973	9165	7942	0.867	-0.207	0.62050275618373	0.888734930934768
ENSG00000003436	13635	17826	10270	2355	3706	2104	2722	13910	2023-11-05	2.353	2.51954586173198e-10	1.48804653954094e-08
ENSG00000003509	894	939	823	908	803	936	882	885	1.004	0.005	0.981614626044114	0.995049635650407
ENSG00000003756	6723	8501	5990	7936	6648	6753	7112	7071	0.994	-0.008	0.974450340104642	0.992972586511416
ENSG00000003987	0	2	1	0	0	0	0	1	4.979	2.316	0.56152660026067	NA
ENSG00000003989	7	6	3	18	0	10	9	5	0.575	-0.799	0.536973167334791	0.852137834572848
ENSG00000004059	1194	675	3035	1686	2463	1605	1918	1635	0.852	-0.23	0.684050568435973	0.912800880443108
ENSG00000004139	904	625	951	775	611	805	730	827	1.133	0.18	0.550061097427855	0.857158171321642
ENSG00000004142	2866	2359	2891	3338	3929	2625	3297	2705	0.82	-0.286	0.305701238601886	0.695802671750908
ENSG00000004399	8751	4489	14376	2214	4573	3309	3365	9205	2.736	1.452	0.00397560843011056	0.0417371305610829
ENSG00000004455	5663	6102	5572	5140	5301	4695	5045	5779	1.145	0.196	0.341189605529315	0.730329737817085
ENSG00000004468	1	8	6	0	0	17	6	5	0.865	-0.209	0.910046945802189	0.978676147893127
ENSG00000004478	2262	2142	2454	2182	2230	2154	2189	2286	1.045	0.063	0.75876472715792	0.935612508813251
ENSG00000004487	2186	2105	1896	3192	2729	2447	2789	2062	0.739	-0.436	0.0692414905351746	0.318451927533688
ENSG00000004534	6033	7917	5010	5488	7198	7828	6838	6320	0.924	-0.114	0.714664920719009	0.922060220022806
ENSG00000004660	273	236	501	600	890	368	619	337	0.544	-0.879	0.0636587899171878	0.301765000624985
ENSG00000004700	4728	4996	2952	5257	4042	3498	4266	4225	0.99	-0.014	0.967538255901486	0.992324585401298
ENSG00000004766	1500	1445	1000	1235	1196	1409	1280	1315	1.027	0.039	0.890740596674462	0.973321642792193
ENSG00000004776	14044	12581	17550	2658	2274	1800	2244	14725	6.562	2.714	1.61800400939756e-20	3.88608607412641e-18
ENSG00000004777	94	48	290	404	188	121	238	144	0.607	-0.72	0.316661373400949	0.708463083739256
ENSG00000004779	527	467	681	580	647	421	549	558	1.016	0.023	0.942961419460541	0.987120637467144
ENSG00000004799	12	3	4	4	20	169	64	6	0.099	-3.331	0.00491501000856691	0.0490502568537315
ENSG00000004809	0	0	0	0	0	0	0	0	NA	NA	NA	NA
ENSG00000004838	11	8	8	29	24	7	20	9	0.436	-1.198	0.108468897422127	0.418143602230159
ENSG00000004846	12	39	25	0	11	6	6	25	4.512	2.174	0.0321292888021037	0.194571075219054
ENSG00000004848	0	0	0	0	0	0	0	0	NA	NA	NA	NA
ENSG00000004864	639	559	571	570	669	519	586	590	1.006	0.009	0.971167605069366	0.992324959226638
ENSG00000004866	895	875	638	887	718	698	768	803	1.045	0.064	0.821863607664662	0.954190443217541
ENSG00000004897	6306	6522	4297	5896	4846	5144	5295	5708	1.078	0.108	0.705832239758899	0.918837224030916
ENSG00000004939	0	0	0	0	0	0	0	0	NA	NA	NA	NA
ENSG00000004948	0	0	0	0	0	0	0	0	NA	NA	NA	NA
ENSG00000004961	1098	1189	1025	920	932	828	893	1104	1.235	0.304	0.16698601909743	0.525977169275808
ENSG00000004975	1388	631	2051	1618	1835	1761	1738	1357	0.781	-0.356	0.436224865266042	0.798631039856929
ENSG00000005001	0	0	0	0	0	0	0	0	NA	NA	NA	NA
ENSG00000005007	1051	551	1997	1976	2076	1612	1888	1200	0.636	-0.653	0.184403366156392	0.551017854967731
ENSG00000005020	2753	2450	1949	1818	2084	2028	1977	2384	1.206	0.27	0.29362195349554	0.684581067191166
ENSG00000005022	2927	2162	4034	4048	4545	2959	3851	3041	0.79	-0.34	0.339876258902488	0.729859448881003
ENSG00000005059	576	410	512	583	504	707	598	499	0.837	-0.258	0.377526544411734	0.757978026716583
ENSG00000005073	466	231	398	547	1009	469	675	365	0.541	-0.885	0.0479942985482816	0.252665552221056
ENSG00000005075	1930	1594	2503	1868	1933	1601	1801	2009	1.116	0.158	0.58293179416785	0.870571622407921
ENSG00000005100	1592	1651	1244	1729	1496	1206	1477	1496	1.012	0.018	0.950283667752828	0.988741358944015
ENSG00000005102	2	0	0	4	2	7	4	1	0.157	-2.671	0.109564462352096	0.420366598900055
ENSG00000005108	0	0	0	29	14	2	15	0	0.013	-6.236	0.000217077614303692	0.00370059125456514
ENSG00000005156	868	715	732	1043	884	610	846	772	0.912	-0.132	0.673135770194945	0.90899238736124
ENSG00000005175	1232	1503	930	1282	1037	908	1076	1222	1.135	0.183	0.561803101969946	0.862924454784506
ENSG00000005187	18	31	13	14	17	30	20	21	1.009	0.013	0.983111162704649	0.995247685480787
ENSG00000005189	159	145	121	429	289	139	286	142	0.495	-1.015	0.0309189173741808	0.190032220062636
ENSG00000005194	1366	1247	1174	1279	1451	1220	1317	1262	0.959	-0.06	0.789909057053227	0.942745345693498
ENSG00000005206	699	205	1800	1031	968	961	987	901	0.914	-0.13	0.846387287093017	0.961389213192336
ENSG00000005238	1384	718	2045	1837	3300	1778	2305	1382	0.6	-0.737	0.125586435509617	0.453201400663751
ENSG00000005243	3040	2158	3029	2279	2598	1724	2200	2742	1.246	0.318	0.299202603280624	0.690167908709205
ENSG00000005249	45	26	31	390	314	172	292	34	0.118	-3.088	1.20840732401637e-11	8.7949268403831e-10
ENSG00000005302	1623	1626	1333	1687	1255	1406	1449	1527	1.054	0.075	0.770473658168929	0.938713988009874
ENSG00000005339	3704	3191	3668	3326	2840	3422	3196	3521	1.102	0.14	0.538261491736368	0.852260504349057
ENSG00000005379	15	5	59	130	144	176	150	26	0.176	-2.507	0.000854064515186084	0.0118040016369964
ENSG00000005381	1	0	3	0	1	2	1	1	1.092	0.127	0.950091211732271	NA
ENSG00000005421	0	0	0	0	0	0	0	0	NA	NA	NA	NA
ENSG00000005436	652	667	534	525	508	733	589	618	2023-05-01	0.071	0.807736476424113	0.949637315043165
ENSG00000005448	158	128	283	488	384	269	380	190	0.5	-1	0.0215969513447194	0.147921324546088
ENSG00000005469	883	847	712	720	817	926	821	814	0.992	-0.012	0.963012757347235	0.991460304744623
ENSG00000005471	69	65	45	68	209	274	184	60	0.325	-1.622	0.00381827239734759	0.0404587137946399
ENSG00000005483	4090	3923	2897	2980	3099	3634	3238	3637	1.123	0.168	0.533449465593044	0.851605971691581
ENSG00000005486	957	576	1540	783	953	872	869	1024	1.179	0.237	0.570381622546764	0.866820737115348
ENSG00000005513	26	5	54	0	1	3	1	28	22.868	4.515	0.000253169246843045	0.00421598544924999
ENSG00000005700	5481	5423	3147	4524	4231	4745	4500	4684	1.041	0.058	0.85757691521995	0.964635410738763
ENSG00000005801	1231	1454	1158	1054	982	838	958	1281	1.336	0.418	0.0936971112192822	0.38199427028364
ENSG00000005810	8955	6867	4683	3156	3773	6845	4591	6835	1.489	0.574	0.182205442980608	0.548544965942733
ENSG00000005812	3538	3233	2305	2310	2413	2868	2530	3025	1.196	0.258	0.371577555618708	0.754850442816471
ENSG00000005844	2	0	2	1	1	6	3	1	0.519	-0.945	0.555941018056465	NA
ENSG00000005882	626	260	982	840	1360	1078	1093	623	0.57	-0.81	0.11373986950688	0.429000352340032
ENSG00000005884	1769	1271	4596	3561	7738	604	3968	2545	0.641	-0.641	0.430670067327655	0.795536162652075
ENSG00000005889	2946	3875	2012	3521	2100	3063	2895	2944	1.017	0.024	0.948774460962959	0.988514423684163
ENSG00000005893	18931	19057	14945	11040	11545	17092	13226	17644	1.334	0.416	0.170365012497415	0.530553216689972
ENSG00000005955	4249	5467	4114	4079	3944	4206	4076	4610	1.131	0.177	0.46387807732216	0.81295623284772
ENSG00000005961	12	3	18	11	9	9	10	11	1.142	0.192	0.804762809075615	0.94889991958068
ENSG00000005981	0	0	1	0	0	0	0	0	2.414	1.271	0.755341417326518	NA
ENSG00000006007	3391	2624	2666	2153	3015	3121	2763	2894	1.048	0.067	0.815442363717198	0.951911589607958
ENSG00000006015	113	60	295	225	238	178	214	156	0.732	-0.45	0.440768285343252	0.800888864362517
ENSG00000006016	1910	570	3972	34	425	27	162	2151	13.255	3.728	0.000219564992951113	0.00373709991152068
ENSG00000006025	200	99	306	404	327	125	285	202	0.707	-0.501	0.386476148042021	0.765432794477746
ENSG00000006042	2400	1388	2413	2877	3921	2649	3149	2067	0.657	-0.607	0.0849240026210415	0.360297614752601
ENSG00000006047	3	5	4	1	3	3	2	4	1.564	0.645	0.577007319687473	0.868253008683975
ENSG00000006059	0	0	0	0	0	0	0	0	NA	NA	NA	NA
ENSG00000006062	182	97	324	509	782	273	521	201	0.386	-1.373	0.0152763827451209	0.115018536936452
ENSG00000006071	0	0	3	0	0	0	0	1	1991-05-01	2.563	0.522578008608461	NA
ENSG00000006074	0	0	0	0	0	0	0	0	NA	NA	NA	NA
ENSG00000006075	0	0	0	0	0	7	2	0	0.092	-3.438	0.37849424778007	NA
ENSG00000006114	2197	2613	1714	2517	2599	2448	2521	2175	0.862	-0.214	0.427654044412747	0.792563991951058
ENSG00000006116	0	0	0	0	0	0	0	0	NA	NA	NA	NA
ENSG00000006118	143	71	319	608	155	1074	612	178	0.291	-1.781	0.0168901859065765	0.12397224399204
ENSG00000006125	10788	8092	7316	12413	13589	13028	13010	8732	0.671	-0.575	0.0304951496934932	0.188123046739312
ENSG00000006128	7	2	8	18	2	12	11	6	0.519	-0.945	0.360979618713688	0.745266039934583
ENSG00000006194	1356	1135	1334	1316	1318	1136	1257	1275	1.014	0.021	0.928552540928359	0.983264871662781
ENSG00000006210	0	0	1	0	0	8	3	0	0.155	-2.692	0.375106411661013	NA
ENSG00000006282	1285	462	2892	2283	3459	2064	2602	1546	0.594	-0.751	0.228017775217243	0.610003988749495
ENSG00000006283	36	6	40	88	16	479	194	27	0.141	-2.823	0.00674011935086644	0.0622359760308966
ENSG00000006327	2279	953	6149	4944	8028	2210	5061	3127	0.618	-0.695	0.32656392407351	0.718598272831926
ENSG00000006377	0	0	0	0	0	0	0	0	NA	NA	NA	NA
ENSG00000006432	0	0	1	16	6	1	8	0	0.05	-4.314	0.0143985537357696	0.109629847676082
ENSG00000006451	9833	11855	6695	7912	8716	9896	8841	9461	2023-07-01	0.098	0.758302705339301	0.935612508813251
ENSG00000006453	321	234	335	69	81	65	72	297	4.141	2023-05-02	4.46090165888271e-11	2.96698000795103e-09
ENSG00000006459	2029	2544	1530	800	597	2201	1199	2034	1.697	0.763	0.159453062486557	0.513671743473832
ENSG00000006468	264	197	121	1225	642	1100	989	194	0.196	-2.35	4.77881330244272e-08	1.88501511579565e-06
ENSG00000006530	1007	1049	847	1152	1102	727	994	968	0.973	-0.04	0.896135925258895	0.974677689755237
ENSG00000006534	596	370	1010	1213	3121	1243	1859	659	0.354	-1.497	0.00589168873443659	0.0562272599044509
ENSG00000006555	0	0	0	0	0	0	0	0	NA	NA	NA	NA
ENSG00000006576	2922	3243	2185	2605	2130	1411	2049	2783	1.358	0.442	0.206425569693553	0.58053594508704
ENSG00000006606	63	48	41	19	55	28	34	51	1.482	0.568	0.286802631587454	0.676951920112952
ENSG00000006607	3885	3810	3252	1837	2558	2783	2393	3649	1.525	0.609	0.0302958518947691	0.187160655775173
ENSG00000006611	0	0	0	0	0	0	0	0	NA	NA	NA	NA
ENSG00000006625	1203	1084	1119	1362	1052	1233	1216	1135	0.934	-0.098	0.679661922585978	0.911274787161549
ENSG00000006634	246	273	252	1040	514	248	601	257	0.427	-1.227	0.0200947826528599	0.14020943248038
ENSG00000006638	120	183	150	104	121	60	95	151	1.582	0.662	0.0991848891239226	0.395119377436232
ENSG00000006652	3225	2951	2906	2366	1594	3945	2635	3027	1.149	0.201	0.613498509853607	0.886278406001175
ENSG00000006659	0	0	0	0	0	0	0	0	NA	NA	NA	NA
ENSG00000006695	515	399	432	417	382	420	406	449	1.105	0.144	0.562129622195568	0.863066148483834
ENSG00000006704	316	189	512	637	446	410	498	339	0.683	-0.55	0.218292682296905	0.597141814797507
ENSG00000006712	1454	919	1866	1913	2134	1687	1911	1413	0.74	-0.435	0.216355768192274	0.59399392179296
ENSG00000006715	6193	7377	4026	4030	3436	4766	4077	5865	1.439	0.525	0.120750548877186	0.443399948179843
ENSG00000006740	125	109	151	39	63	55	52	128	2.463	2023-03-01	0.000332655584330513	0.00533829481134993
ENSG00000006744	1397	929	1602	1855	2048	1452	1785	1309	0.734	-0.447	0.175872169869952	0.53987181474004
ENSG00000006747	180	166	173	2002	2053	100	1385	173	0.125	-3	0.000305480181782896	0.00496859263312195
ENSG00000006756	774	856	630	1010	1862	1277	1383	753	0.544	-0.877	0.0105184433543867	0.0871804722194869
ENSG00000006757	636	582	576	252	257	366	292	598	2.055	1.039	0.000244061400029686	0.00408963660700906
ENSG00000006788	1	0	2	0	1	0	0	1	3.047	1.608	0.579192369980215	NA
ENSG00000006831	4541	4280	2935	3145	3770	3784	3566	3919	1.099	0.136	0.640178935360191	0.896540840087197
ENSG00000006837	79	188	96	99	64	92	85	121	1942-01-01	0.506	0.269425574643258	0.658609639750003
ENSG00000007001	1	0	1	1	0	0	0	1	2023-01-02	2023-07-01	0.732749656282249	NA
ENSG00000007038	0	0	0	0	0	2	1	0	0.281	-1.83	0.648644404469192	NA
ENSG00000007047	1031	747	1751	1064	1257	1298	1206	1176	0.976	-0.036	0.927605732490706	0.982937260617274
ENSG00000007062	1	0	0	2	0	0	1	0	0.671	-0.577	0.884016971036211	NA
ENSG00000007080	603	214	1773	939	1309	701	983	863	0.879	-0.186	0.787503713106884	0.942593296968148
ENSG00000007129	0	0	0	0	0	0	0	0	NA	NA	NA	NA
ENSG00000007168	11840	11232	7759	8404	8359	9053	8605	10277	1.194	0.256	0.3545838721878	0.74098344529744
ENSG00000007171	0	0	0	0	0	0	0	0	NA	NA	NA	NA
ENSG00000007174	0	0	0	0	0	0	0	0	NA	NA	NA	NA
ENSG00000007202	10972	8179	8595	9658	10644	9566	9956	9249	0.929	-0.106	0.665621460784341	0.907230137281774
ENSG00000007216	0	0	0	0	0	0	0	0	NA	NA	NA	NA
ENSG00000007237	117	86	120	824	85	1169	693	108	0.156	-2.684	0.00043091200414216	0.00664379021507626
ENSG00000007255	102	26	330	66	161	146	124	153	2023-01-01	0.298	0.708670866718685	0.91947099760407
ENSG00000007264	1	0	0	4	4	19	9	0	0.045	-4.477	0.00719770705475294	0.065454621664089
ENSG00000007306	0	0	0	0	0	0	0	0	NA	NA	NA	NA
ENSG00000007312	1	0	2	13	4	11	9	1	0.109	-3.197	0.0111644878910467	0.0912925144075557
ENSG00000007314	1	0	1	1	1	0	1	1	1.222	0.289	0.90902415900431	NA
ENSG00000007341	861	789	746	787	631	603	674	799	1.185	0.245	0.327876973970582	0.719535081445291
ENSG00000007350	0	0	0	0	0	0	0	0	NA	NA	NA	NA
ENSG00000007372	7	14	12	144	94	23	87	11	0.127	-2.979	3.87275377036947e-05	0.000820286953588242
ENSG00000007376	36	9	258	169	152	98	140	101	0.725	-0.465	0.621464801914791	0.889170636251702
ENSG00000007384	1039	397	2329	1539	2077	1560	1725	1255	0.728	-0.458	0.443539028713218	0.802114211066979
ENSG00000007392	1530	1517	1729	2208	1666	1825	1900	1592	0.838	-0.255	0.299749933385319	0.690546153688271
ENSG00000007402	7	5	13	11	7	11	10	8	0.874	-0.195	0.793804938491228	0.943677609564245
ENSG00000007516	3	2	3	2	8	12	7	3	0.337	-1.569	0.16226018519539	0.518388436769664
ENSG00000007520	248	91	520	395	465	280	380	286	0.754	-0.408	0.500281200928299	0.832108220934604
ENSG00000007541	305	176	827	566	653	429	549	436	0.794	-0.333	0.565753433241834	0.864755164619341
ENSG00000007545	582	367	690	709	572	817	699	546	0.782	-0.354	0.315801982328646	0.707836546040647
ENSG00000007866	1843	995	3362	1327	1197	1130	1218	2067	1.698	0.763	0.105812273621507	0.411892329660094
ENSG00000007908	0	0	0	0	0	0	0	0	NA	NA	NA	NA
ENSG00000007923	2412	2401	2383	2420	2508	1947	2292	2399	1.047	0.066	0.776703677260033	0.940311224316291
ENSG00000007933	3	0	1	0	1	0	0	1	2.457	1.297	0.623311648805469	NA
ENSG00000007944	592	442	432	270	396	718	461	489	2023-06-01	0.084	0.848484056811872	0.962217689105788
ENSG00000007952	0	0	3	0	0	2	1	1	1.363	0.447	0.893656621710954	NA
ENSG00000007968	15	8	18	199	88	20	102	14	0.133	-2.91	0.00028616793241502	0.00470676194471909
ENSG00000008018	5215	3615	5882	5632	7033	5348	6004	4904	0.817	-0.292	0.343318464270515	0.731464923413174
ENSG00000008056	17	12	19	9	8	6	8	16	2019-02-01	1.131	0.0750848854659708	0.333614570243047
ENSG00000008083	731	944	865	1294	1435	935	1221	847	0.693	-0.529	0.0722646848831237	0.327055073750729
ENSG00000008086	222	197	84	104	48	70	74	168	2.265	2018-01-01	0.0211903884156703	0.145977946931946
ENSG00000008118	4	15	13	5	6	1	4	11	2.563	1.358	0.160060264708755	0.514710923646482
ENSG00000008128	52	91	99	67	24	31	41	81	1.973	0.98	0.0681205884125853	0.314770123797872
ENSG00000008130	1275	550	1784	1353	1634	1737	1575	1203	0.764	-0.388	0.403467205443996	0.77647321161658
ENSG00000008196	0	0	0	0	0	0	0	0	NA	NA	NA	NA
ENSG00000008197	0	0	0	0	0	0	0	0	NA	NA	NA	NA
ENSG00000008226	16	6	12	1	14	2	6	11	2	1	0.35248058226864	0.73907034718232
ENSG00000008256	8526	3562	9697	3020	5483	4211	4238	7262	1.714	0.777	0.094137210498244	0.382998295149641
ENSG00000008277	113	51	33	21	44	237	101	66	0.656	-0.609	0.485771571983021	0.824469087624449
ENSG00000008282	6474	6454	4272	6447	7528	9725	7900	5733	0.726	-0.462	0.149467063900439	0.49649043721542
ENSG00000008283	628	442	782	636	1604	1249	1163	617	0.531	-0.913	0.0388050723077225	0.22167295005384
ENSG00000008294	13959	18399	9629	9681	11522	11174	10792	13996	1.297	0.375	0.258190563517062	0.645405359133926
ENSG00000008300	111	75	154	87	109	177	124	113	0.917	-0.125	0.781661624566907	0.941431707109664
ENSG00000008311	641	895	573	881	869	1276	1009	703	0.696	-0.522	0.114100982145075	0.429520119509118
ENSG00000008323	4	2	15	0	0	0	0	7	42.098	5.396	0.00483204810820038	0.0484684695623477
ENSG00000008324	402	454	358	506	544	563	538	405	0.752	-0.411	0.0888651072324555	0.369689791750723
ENSG00000008382	157	68	378	245	321	172	246	201	0.819	-0.288	0.642994598273509	0.897187436951842
ENSG00000008394	2185	2558	1867	7248	5178	9666	7364	2203	0.299	-1.741	2.94889009369406e-07	1.01989133224465e-05
ENSG00000008405	965	762	647	624	550	386	520	791	1.522	0.606	0.0653883766254085	0.30626980479628
ENSG00000008438	0	0	0	0	0	0	0	0	NA	NA	NA	NA
ENSG00000008441	14424	9584	13971	11384	17406	18705	15832	12660	0.8	-0.322	0.337360494102537	0.7274924621429
ENSG00000008513	1422	1083	1156	2213	1905	5486	3201	1220	0.381	-1.391	0.00333531726993166	0.0364490485878881
ENSG00000008516	0	2	6	0	2	7	3	3	0.843	-0.246	0.893471616321976	0.973975844634155
ENSG00000008517	198	92	242	356	83	1865	768	177	0.232	-2.109	0.0197299782639291	0.138513546655762
ENSG00000008710	1878	688	5961	2763	1882	2053	2233	2842	1.273	0.348	0.613713107520719	0.886370633338341
ENSG00000008735	11	5	15	13	27	43	28	10	0.378	-1.403	0.0485672563903945	0.254323746043433
ENSG00000008838	1517	1024	1964	1883	1956	1488	1776	1502	0.846	-0.241	0.483050059398802	0.822238765569297
ENSG00000008853	1762	953	2427	1045	1610	1346	1334	1714	1.286	0.363	0.391469137845664	0.769132601678955
ENSG00000008869	1935	2061	1491	1640	1605	1389	1545	1829	1.183	0.243	0.349577844181706	0.737199232772909
ENSG00000008952	11116	13457	6724	9418	8762	12295	10158	10432	1.027	0.038	0.915564400069693	0.98012282831705
ENSG00000008988	21885	13285	31086	29800	26697	26318	27605	22085	0.8	-0.322	0.395500707188589	0.772768569541174
ENSG00000009307	41106	41799	26683	28023	25924	31565	28504	36529	1.282	0.358	0.226493116083227	0.608218104845142
ENSG00000009335	4944	3875	4163	4450	4610	4738	4599	4327	0.941	-0.088	0.698918334785489	0.91668222389822
ENSG00000009413	5632	5044	3581	6845	10555	26342	14581	4752	0.326	-1.617	0.00250314564717983	0.0288729969634147
ENSG00000009694	0	2	0	3	0	0	1	1	0.447	-1.161	0.740128112579578	NA
ENSG00000009709	0	0	0	0	0	0	0	0	NA	NA	NA	NA
ENSG00000009724	0	0	1	9	2	0	4	0	0.107	-3.218	0.152706039020561	NA
ENSG00000009765	0	0	0	0	0	0	0	0	NA	NA	NA	NA
ENSG00000009780	890	1243	689	620	850	861	777	941	1.209	0.274	0.424584862620885	0.790934678158646
ENSG00000009790	0	0	0	0	0	1	0	0	0.636	-0.652	0.873038293230561	NA
ENSG00000009830	968	627	1042	1207	1015	1099	1107	879	0.795	-0.331	0.281132604553258	0.66984746478131
ENSG00000009844	2827	2903	2082	3072	2743	2576	2797	2604	0.931	-0.104	0.694679162534706	0.916295230362736
ENSG00000009950	4	0	4	4	3	328	112	3	0.023	-5.458	NA	NA
ENSG00000009954	6828	6153	4873	7276	5781	7066	6708	5951	0.887	-0.173	0.518235733833731	0.842573842943084
ENSG00000010017	3631	2968	2788	3481	3493	4329	3768	3129	0.831	-0.268	0.296135687176526	0.687409610694583
ENSG00000010030	32	29	37	7	10	53	23	33	1.416	0.502	0.530297032615424	0.849932143194284
ENSG00000010072	619	590	611	521	618	553	564	607	1.075	0.104	0.641548907331416	0.896995798175185
ENSG00000010165	1206	987	943	1559	1666	1408	1544	1045	0.677	-0.563	0.0212773344347048	0.146381559879242
ENSG00000010219	451	365	598	774	691	557	674	471	0.7	-0.514	0.107965831702458	0.417101815317915
ENSG00000010244	6479	7209	6425	6902	6455	6532	6630	6704	1.011	0.016	0.936933746436749	0.985550827232454
ENSG00000010256	2021	1206	2859	2880	3708	1983	2857	2029	0.71	-0.494	0.25313114159247	0.640084920718963
ENSG00000010270	1208	1081	1086	939	1256	1079	1091	1125	1.031	0.044	0.85892089039583	0.964964324113706
ENSG00000010278	646	283	618	1714	1336	705	1252	516	0.412	-1.278	0.00801387919747297	0.0711116636833234
ENSG00000010282	1	0	0	0	0	0	0	0	2.414	1.271	0.755341417326518	NA
ENSG00000010292	2193	1612	1867	5798	3080	2430	3769	1891	0.502	-0.995	0.0153489534151857	0.115322550233804
ENSG00000010295	1209	690	2098	1368	2469	1703	1847	1332	0.722	-0.471	0.329390572282735	0.72115695064496
ENSG00000010310	37	71	97	33	50	9	31	68	2.212	1.145	0.0901203110334657	0.372616802467367
ENSG00000010318	218	211	196	254	222	289	255	208	0.819	-0.289	0.275159022253089	0.664488596248774
ENSG00000010319	9	5	3	3	6	1	3	6	1.588	0.667	0.543889506620772	0.85498489201402
ENSG00000010322	2361	1414	4092	3137	2822	2999	2986	2622	0.878	-0.187	0.666170461168397	0.907249652439637
ENSG00000010327	0	0	3	0	1	1	1	1	1.634	0.709	0.798707415386435	NA
ENSG00000010361	329	174	571	311	360	327	333	358	1.078	0.108	0.817857818859565	0.952368400176068
ENSG00000010379	9	3	9	5	2	4	4	7	1.817	0.862	0.358802321945781	0.74346985777173
ENSG00000010404	9451	9431	6808	4661	5011	6874	5515	8563	1.553	0.635	0.0362878553677494	0.211885003141348
ENSG00000010438	1	0	4	35	2	6	14	2	0.117	-3.102	0.0281203443212719	0.177318950655955
ENSG00000010539	384	527	375	484	371	385	413	429	1.034	0.049	0.8689942431096	0.967231250206517
ENSG00000010610	9373	4536	7609	8	6	1	5	7173	1401.578	10.453	1.23559787303818e-75	4.45144727059888e-72
ENSG00000010626	337	411	363	271	258	392	307	370	1.206	0.27	0.372755217996912	0.755577343606644
ENSG00000010671	0	0	0	1	0	0	0	0	0.636	-0.652	0.873038293230561	NA
ENSG00000010704	1468	2161	1345	1337	2300	1961	1866	1658	0.888	-0.171	0.629628321832214	0.892361962058697
ENSG00000010803	1550	1040	1415	1668	1468	1313	1483	1335	0.901	-0.151	0.595108824062973	0.876524416799211
ENSG00000010810	4899	3112	4107	2649	3165	4957	3590	4039	1.125	0.17	0.64159958550945	0.896995798175185
ENSG00000010818	2880	2289	1975	2310	3441	3668	3140	2381	0.759	-0.399	0.213301255558736	0.590115851051819
ENSG00000010932	7	2	1	1	25	53	26	3	0.127	-2.976	0.0210407607162931	0.145345595637873
ENSG00000011007	3521	2854	2648	3035	3124	3996	3385	3008	0.889	-0.17	0.527779804753807	0.848969427246511
ENSG00000011009	515	242	1491	1029	1447	889	1122	749	0.668	-0.582	0.35853674623089	0.74346985777173
ENSG00000011021	1376	1029	1638	1360	2056	1889	1768	1348	0.762	-0.392	0.227272744300982	0.60908212943377
ENSG00000011028	5930	1808	13234	12437	13980	14111	13509	6991	0.518	-0.95	0.132576213942909	0.467999880619582
ENSG00000011052	0	0	0	0	0	0	0	0	NA	NA	NA	NA
ENSG00000011083	5	2	9	0	1	9	3	5	1.491	0.576	0.690621854446322	0.914791470415571
ENSG00000011105	2839	1469	3618	771	1012	1145	976	2642	2.708	1.437	0.000528153843658498	0.00785724259086172
ENSG00000011114	2983	3034	1887	2294	2379	2613	2429	2635	1.085	0.117	0.695521266955117	0.916557870367454
ENSG00000011132	179	323	330	392	248	392	344	277	0.806	-0.312	0.422806578463968	0.789102659305572
ENSG00000011143	364	236	463	631	581	428	547	354	0.648	-0.625	0.0895179873007504	0.37126262730104
ENSG00000011198	788	768	568	1183	1758	1690	1544	708	0.459	-1.124	0.000245050936922211	0.00410303722115455
ENSG00000011201	3	0	1	2	5	0	2	1	0.558	-0.841	0.656364878494294	NA
ENSG00000011243	1660	1334	1917	1666	1633	1510	1603	1637	1.022	0.031	0.9044329536485	0.977902297222188
ENSG00000011258	1514	2138	1093	1352	909	1517	1259	1582	1.256	0.329	0.388633028210666	0.767188632971353
ENSG00000011260	741	736	665	1099	1140	1040	1093	714	0.653	-0.614	0.00408141113478955	0.0425513448323943
ENSG00000011275	2229	1768	2397	2188	1754	2116	2019	2131	1.056	0.078	0.764198981128659	0.936659399868286
ENSG00000011295	1129	1306	946	1316	1299	1327	1314	1127	0.857	-0.222	0.366224212390935	0.750076044631651
ENSG00000011304	6735	4385	9251	8680	8975	6531	8062	6790	0.842	-0.248	0.50349890949766	0.834378444319336
ENSG00000011332	17	34	47	84	61	19	55	33	0.595	-0.749	0.259195498276895	0.646374006778191
ENSG00000011347	26	8	38	71	1	22	31	24	0.762	-0.392	0.733396587992647	0.927604436443801
ENSG00000011376	722	571	684	903	988	604	832	659	0.793	-0.335	0.280629878238031	0.669353777459443
ENSG00000011405	4561	5252	3179	2976	3100	3191	3089	4331	1.402	0.487	0.0947561894918807	0.38443126727787
ENSG00000011422	565	373	1057	1732	2465	1407	1868	665	0.356	-1.49	0.00151613847778115	0.0191523968160301
ENSG00000011426	1179	1418	1004	9604	4043	837	4828	1200	0.249	-2.008	0.00526247868870228	0.0515656116659059
ENSG00000011451	1115	608	2255	1460	1602	1300	1454	1326	0.912	-0.133	0.789980533470006	0.942745345693498
ENSG00000011454	8181	8997	6818	3120	3766	4500	3795	7999	2.108	1.076	0.0001050294441387	0.00195044369802589
ENSG00000011465	31519	20468	17715	45549	38872	211372	98598	23234	0.236	-2.085	0.00178411959849818	0.0219621464926746
ENSG00000011478	308	388	589	474	743	377	531	428	0.806	-0.31	0.455879029463933	0.808898823326726
ENSG00000011485	1415	724	2671	2302	2384	2359	2348	1603	0.683	-0.55	0.260709943067324	0.648672366589502
ENSG00000011523	767	665	824	734	584	736	685	752	2023-01-01	0.137	0.589173679116136	0.873753362363548
ENSG00000011566	2906	3043	2127	1663	1571	1798	1677	2692	1.605	0.683	0.00997976722810345	0.0840696213572425
ENSG00000011590	2	3	7	0	0	0	0	4	23.663	4.565	0.0230513214556897	NA
ENSG00000011600	0	0	0	0	0	0	0	0	NA	NA	NA	NA
ENSG00000011638	1932	2239	1598	1524	1561	2193	1759	1923	1.093	0.128	0.666734087870694	0.907327770641964
ENSG00000011677	0	0	0	0	0	0	0	0	NA	NA	NA	NA
ENSG00000012048	502	493	312	1545	599	487	877	436	0.496	-1.011	0.0504478735980856	0.260985835582123
ENSG00000012061	2189	1395	4423	2481	2523	2450	2485	2669	1.075	0.104	0.822215346512208	0.954190443217541
ENSG00000012124	17	11	22	51	212	13	92	17	0.182	-2.458	0.00578346149588578	0.0554637549667555
ENSG00000012171	46	34	126	181	453	283	306	69	0.226	-2.147	0.000348771035143799	0.00555091536071177
ENSG00000012174	2571	2295	1348	1485	1231	1680	1465	2071	1.414	0.5	0.155027079306927	0.506050339217538
ENSG00000012211	110	103	218	172	267	244	228	144	0.632	-0.661	0.122005467966554	0.445830226413021
ENSG00000012223	0	0	0	0	2	1	1	0	0.185	-2.434	0.501641629670608	NA
ENSG00000012232	2409	1520	2305	2244	2858	2724	2609	2078	0.797	-0.327	0.280572293084632	0.669353777459443
ENSG00000012504	0	0	0	0	0	0	0	0	NA	NA	NA	NA
ENSG00000012660	5823	6126	4124	4922	5391	6392	5568	5358	0.962	-0.056	0.846642453153659	0.961389213192336
ENSG00000012779	0	0	0	0	0	0	0	0	NA	NA	NA	NA
ENSG00000012817	2082	1639	2046	0	1994	2435	1476	1922	1.302	0.381	0.856996435111026	0.964635410738763
ENSG00000012822	6654	4753	6719	6662	6363	8508	7178	6042	0.842	-0.248	0.387488433908414	0.766326622814664
ENSG00000012963	1000	781	809	1586	1123	923	1211	863	0.713	-0.488	0.129953825157112	0.462352477825352
ENSG00000012983	8223	8136	5871	5158	4963	4144	4755	7410	1.558	0.64	0.0187575333215851	0.133435584253661
ENSG00000013016	902	621	1030	1526	1304	629	1153	851	0.738	-0.438	0.308280376833991	0.699023248258004
ENSG00000013275	1739	1015	2512	2307	2754	1938	2333	1755	0.753	-0.41	0.314947260697394	0.706873635887746
ENSG00000013288	3101	1691	5152	2373	2410	2728	2504	3315	1.324	0.405	0.362243375682394	0.746591610292775
ENSG00000013293	1021	1204	702	932	827	843	867	976	1.125	0.17	0.58090541432294	0.869710362011501
ENSG00000013297	27171	46467	25143	40903	64460	50066	51810	32927	0.636	-0.654	0.0787767286110881	0.343653707804024
ENSG00000013306	973	345	2711	1753	2274	1287	1771	1343	0.758	-0.399	0.554222942904978	0.8597150932151
ENSG00000013364	3351	1612	9455	6247	9432	7601	7760	4806	0.619	-0.691	0.261582615591183	0.649554258313499
ENSG00000013374	3385	2461	2709	2281	1879	2899	2353	2852	1.212	0.278	0.355833186281296	0.741216691508665
ENSG00000013375	6701	6065	4457	4673	3969	3436	4026	5741	1.426	0.512	0.0805372833201362	0.347931659968144
ENSG00000013392	684	471	552	417	420	528	455	569	1.254	0.326	0.256376852989345	0.643267954762572
ENSG00000013441	3459	3507	2931	5442	4665	3327	4478	3299	0.737	-0.441	0.137349892657264	0.477007737011348
ENSG00000013503	890	708	643	708	604	492	601	747	1.242	0.313	0.286117027446319	0.676232552129647
ENSG00000013523	647	576	599	711	588	899	733	607	0.83	-0.269	0.337508427372465	0.727736229616678
ENSG00000013561	3918	3676	2788	2701	2754	2864	2773	3461	1.248	0.32	0.205750179681822	0.580158607357456
ENSG00000013563	1112	1209	1348	782	1738	299	940	1223	1.301	0.38	0.521195406943314	0.845046498386339
ENSG00000013573	159	123	307	927	311	339	526	196	0.374	-1.418	0.0131152203371188	0.103127902076086
ENSG00000013583	1382	906	1542	1348	2005	1460	1604	1277	0.796	-0.329	0.333829503896828	0.724794953418425
ENSG00000013588	436	331	377	673	2364	132	1056	381	0.361	-1.47	0.0694010271055628	0.318982054415021
ENSG00000013619	1044	799	1299	2560	1224	693	1492	1047	0.702	-0.51	0.324079597992007	0.716505073341888
ENSG00000013725	0	0	0	0	0	0	0	0	NA	NA	NA	NA
ENSG00000013810	161	80	381	1550	719	192	820	207	0.253	-1.982	0.0106739355125226	0.0881986964979698
ENSG00000014123	2617	2638	1877	2364	2221	2605	2397	2377	0.992	-0.012	0.96379521448748	0.991499969368045
ENSG00000014138	351	279	362	911	534	334	593	331	0.558	-0.842	0.0533406345168869	0.270723445812873
ENSG00000014164	146	79	507	268	310	216	265	244	0.922	-0.116	0.859297130039154	0.964964324113706
ENSG00000014216	1881	1021	4110	3781	5504	3171	4152	2337	0.563	-0.829	0.126397416918904	0.454832964257213
ENSG00000014257	1	0	3	32	4	2	13	1	0.107	-3.224	0.0275345688234002	0.175106572429131
ENSG00000014641	4947	5018	4242	4992	6378	4563	5311	4736	0.891	-0.166	0.525315200762647	0.84740398355861
ENSG00000014824	3818	3961	2801	2983	3564	3249	3265	3527	2023-08-01	0.111	0.677185875785479	0.910910335115484
ENSG00000014914	492	582	502	1365	1699	1078	1381	525	0.38	-1.396	1.69028254117366e-06	4.9982417797551e-05
ENSG00000014919	1867	2039	1511	1690	1466	1691	1616	1806	1.118	0.16	0.521763814089575	0.845524147639272
ENSG00000015133	1	0	1	4	3	0	2	1	0.277	-1.854	0.349413708307205	NA
ENSG00000015153	633	613	609	444	497	578	506	618	1.223	0.29	0.228811461178976	0.61062436551821
ENSG00000015171	6252	6185	4208	5401	4842	6050	5431	5548	1.022	0.031	0.914139548036458	0.979770502171363
ENSG00000015285	3	3	2	6	4	4	5	3	0.51	-0.971	0.347570087496412	0.735418941041074
ENSG00000015413	3	0	20	0	1	0	0	8	24.026	4.587	0.0275226763914742	0.175100986282052
ENSG00000015475	215	180	340	369	450	492	437	245	0.562	-0.831	0.0202241896806967	0.140794229996116
ENSG00000015479	13875	13366	9049	13475	10861	12510	12282	12097	0.985	-0.022	0.939683312964034	0.986412352520834
ENSG00000015520	0	3	1	0	2	1	1	1	1.141	0.191	0.928635705861985	NA
ENSG00000015532	561	425	1301	819	1223	835	959	762	0.795	-0.33	0.501533877495125	0.832334456501699
ENSG00000015568	100	140	95	146	137	161	148	112	0.753	-0.409	0.192381936009714	0.562723671012986
ENSG00000015592	0	0	2	0	0	0	0	1	4.113	2023-04-02	0.614007232196302	NA
ENSG00000015676	3515	2319	3331	2979	3454	2908	3114	3055	0.981	-0.027	0.923865923506398	0.982231188398441
ENSG00000016082	1	0	0	0	0	0	0	0	2.414	1.271	0.755341417326518	NA
ENSG00000016391	135	102	125	71	212	178	154	121	0.783	-0.353	0.459847473921948	0.810531573573475
ENSG00000016402	5	6	7	5	12	22	13	6	0.474	-1.077	0.18728245127981	0.555626882633046
ENSG00000016490	0	0	0	0	0	0	0	0	NA	NA	NA	NA
ENSG00000016602	0	0	0	0	0	0	0	0	NA	NA	NA	NA
ENSG00000016864	3374	3042	2920	3536	3627	3930	3698	3112	0.842	-0.249	0.240673592967069	0.626191668942727
ENSG00000017260	6291	5577	4549	4467	4616	5018	4700	5472	1.164	0.219	0.376784752384132	0.757212644806192
ENSG00000017373	2	0	5	3	1	3	2	2	0.948	-0.077	0.956778330279247	0.991073432399665
ENSG00000017427	26	18	17	91	1	83	58	20	0.355	-1.492	0.149428561249292	0.49649043721542
ENSG00000017483	33	48	155	493	504	554	517	79	0.152	-2.714	3.48100947985054e-06	9.52474695144928e-05
ENSG00000017621	26	22	39	28	25	32	28	29	1.032	0.045	0.922895447212332	0.981887709026496
ENSG00000017797	3379	2966	2982	3045	3123	3000	3056	3109	1.017	0.025	0.904061486927658	0.97789196864633
ENSG00000018189	6064	9117	5405	2889	3018	2561	2823	6862	2.431	1.281	3.62337560442037e-05	0.000776242686473248
ENSG00000018236	108	111	67	45	4	11	20	95	4.731	2.242	0.00390646427167952	0.0411712002421377
ENSG00000018280	5	2	5	5	4	8	6	4	0.687	-0.542	0.581050313080876	0.869710362011501
ENSG00000018408	7186	6217	4129	4499	3649	5887	4678	5844	1.249	0.321	0.359848318423286	0.744237723379152
ENSG00000018510	3089	3105	1924	2728	2497	2457	2561	2706	1.057	0.079	0.791513953179697	0.942871841902222
ENSG00000018607	3	3	3	0	0	0	0	3	17.646	4.141	0.0473488817485255	NA
ENSG00000018610	2039	3256	1642	1650	1702	1707	1686	2312	1937-01-01	0.455	0.18692781514717	0.555489641493156
ENSG00000018625	36	35	29	3	12	17	11	33	3.265	1.707	0.0115580401701266	0.0936426522928998
ENSG00000018699	757	661	630	916	755	674	782	683	0.873	-0.195	0.453862311872116	0.807651381896272
ENSG00000018869	135	157	109	87	80	141	103	134	1.306	0.386	0.308276419657154	0.699023248258004
ENSG00000019102	0	2	0	2	1	0	1	1	0.47	-1.088	0.701334563112363	NA
ENSG00000019144	5970	5609	8838	4164	5142	3062	4123	6806	1.651	0.723	0.0365050819093635	0.21269376025682
ENSG00000019169	4	5	14	0	0	2	1	8	11.682	3.546	0.0254253104026853	0.165708637014831
ENSG00000019186	0	0	0	12	0	121	44	0	0.005	-7.774	0.0466989655992304	0.248570509823434
ENSG00000019485	188	117	210	129	94	137	120	172	1.435	0.521	0.161151126253994	0.516295056337088
ENSG00000019505	0	0	0	0	0	0	0	0	NA	NA	NA	NA
ENSG00000019549	4495	4429	4313	2876	3972	1978	2942	4412	2023-05-01	0.585	0.0843962846189337	0.359045480874409
ENSG00000019582	139	52	168	11	138	143	97	120	1.235	0.304	0.716341692482107	0.922872841805581
ENSG00000019991	2649	1386	1012	656	138	573	456	1682	3.693	1.885	0.00257315084093613	0.0295386237799657
ENSG00000019995	2427	2188	1724	1676	1558	2202	1812	2113	1.166	0.222	0.445535511574243	0.804150327585135
ENSG00000020129	1286	949	2091	1021	1418	1028	1156	1442	1.248	0.32	0.414465670879967	0.783734477218971
ENSG00000020181	28430	30443	32424	12919	13940	21865	16241	30432	1.874	0.906	0.00371840383368947	0.0397512449401739
ENSG00000020219	0	0	0	0	0	1	0	0	0.636	-0.652	0.873038293230561	NA
ENSG00000020256	384	283	502	480	307	353	380	390	1.028	0.04	0.911418967965868	0.979233612333133
ENSG00000020426	1065	1064	812	998	873	804	892	980	1.099	0.136	0.602355653239279	0.880193068323845
ENSG00000020577	4842	6100	3964	4506	5514	5524	5181	4969	0.959	-0.061	0.831648700023156	0.957071767025056
ENSG00000020633	21	52	69	154	164	43	120	47	0.394	-1.345	0.0386468775679997	0.221002885055524
ENSG00000020922	1099	1264	822	1492	876	953	1107	1062	0.959	-0.06	0.863167779788022	0.965852546362402
ENSG00000021300	7	12	17	8	14	11	11	12	1.118	0.161	0.811767749127494	0.951043897117199
ENSG00000021355	853	704	794	930	1814	1437	1394	784	0.562	-0.83	0.0152765645607214	0.115018536936452
ENSG00000021461	0	0	0	0	0	1	0	0	0.636	-0.652	0.873038293230561	NA
ENSG00000021488	5	6	5	13	5	23	14	5	0.398	-1.331	0.114933007965529	0.430943740401753
ENSG00000021574	1349	1369	723	1038	831	1202	1024	1147	2023-12-01	0.164	0.65474308004107	0.902136750312168
ENSG00000021645	135	166	128	4	4	1	3	143	49.664	5.634	1.69308769726812e-21	4.4631443492863e-19
ENSG00000021762	825	311	2168	776	1140	939	952	1101	1.158	0.211	0.741793379957614	0.930837437661894
ENSG00000021776	2115	2116	1468	2376	2051	2175	2201	1900	0.863	-0.212	0.437233497489976	0.799032854312947
ENSG00000021826	971	873	617	812	678	754	748	820	1.097	0.134	0.648837016882937	0.899055189547537
ENSG00000021852	0	0	0	0	1	0	0	0	0.4	-1.322	0.744411502309423	NA
ENSG00000022267	15238	11073	14008	3210	11252	1884	5449	13440	2.467	1.302	0.0400563420456968	0.226134529627954
ENSG00000022277	4415	5583	4204	5740	6152	4151	5348	4734	0.885	-0.176	0.545370266613963	0.855110377033929
ENSG00000022355	1	0	0	0	0	0	0	0	2.414	1.271	0.755341417326518	NA
ENSG00000022556	0	2	0	0	0	0	0	1	2.414	1.271	0.755341417326518	NA
ENSG00000022567	100	37	176	210	178	203	197	104	0.532	-0.912	0.0976438778581254	0.391589993280378
ENSG00000022840	6579	5480	5828	4701	5384	5755	5280	5962	1.129	0.176	0.447440331037961	0.804982954283526
ENSG00000022976	373	397	493	514	431	435	460	421	0.916	-0.127	0.632922601767477	0.894062800729304
ENSG00000023041	1859	1649	1755	2106	1697	1949	1917	1754	0.915	-0.128	0.574084830631537	0.868127483492485
ENSG00000023171	577	430	490	304	822	401	509	499	0.98	-0.029	0.948017595453265	0.988386070999955
ENSG00000023191	3384	1460	7935	7758	9244	6158	7720	4260	0.552	-0.858	0.145252195605456	0.490683813430095
ENSG00000023228	7583	11427	5185	6308	6953	6350	6537	8065	1.234	0.303	0.406605655333976	0.778424218023135
ENSG00000023287	5255	4939	3341	4177	3286	6119	4527	4512	0.997	-0.005	0.989584516758812	0.996878543801882
ENSG00000023318	3599	2817	3475	2591	2357	3113	2687	3297	1.227	0.296	0.25422780072986	0.641586835868618
ENSG00000023330	1891	1328	2007	1649	2184	2009	1947	1742	0.895	-0.16	0.586677423357804	0.873071544632542
ENSG00000023445	124	85	51	79	72	1551	567	87	0.153	-2.708	NA	NA
ENSG00000023516	4895	4565	2842	4252	3291	4987	4177	4101	0.982	-0.026	0.938549778404292	0.986163509034559
ENSG00000023572	362	326	373	284	278	213	258	354	1.369	0.453	0.0900478333223143	0.372388361410971
ENSG00000023608	1061	986	831	657	923	947	842	959	1.139	0.187	0.511084235477565	0.838781932585456
ENSG00000023697	828	755	768	1147	1144	1010	1100	784	0.712	-0.49	0.0241939123968489	0.160127253634503
ENSG00000023734	6085	5580	5801	5504	5586	4627	5239	5822	1.111	0.152	0.487446754527595	0.825482923639378
ENSG00000023839	69	42	41	42	28	51	40	51	1.266	0.34	0.462239999574158	0.812273785122753
ENSG00000023892	8	5	16	36	11	18	22	10	0.459	-1.124	0.142710053618332	0.48625796327457
ENSG00000023902	1074	930	1593	1550	1923	1583	1685	1199	0.712	-0.491	0.125301980445019	0.452552649841191
ENSG00000023909	2988	3199	2123	1925	1709	3624	2419	2770	1.145	0.195	0.62718272053474	0.891260149562339
ENSG00000024048	3511	3864	2788	2360	2123	3294	2592	3388	1.307	0.386	0.208640733711219	0.583000518567116
ENSG00000024422	17523	14746	23101	12844	16133	10962	13313	18457	1.386	0.471	0.132809614504963	0.468133903813121
ENSG00000024526	242	260	213	2089	761	165	1005	238	0.237	-2.076	0.00519714830284013	0.0509948060436642
ENSG00000024862	406	380	415	523	504	586	538	400	0.746	-0.423	0.0640197282661948	0.302772857693021
ENSG00000025039	465	437	302	136	1367	2286	1263	401	0.318	-1.653	0.035427299499937	0.208653565996633
ENSG00000025156	689	667	493	729	672	692	698	616	0.883	-0.179	0.49442205767635	0.828961747285015
ENSG00000025293	2783	2621	1909	2140	2214	2619	2324	2438	1.049	0.069	0.803731451754925	0.948774686087607
ENSG00000025423	68	140	106	11	18	13	14	105	7.419	2.891	3.03152406122727e-09	1.4659826422257e-07
ENSG00000025434	283	199	307	268	316	388	324	263	0.815	-0.296	0.361059701564038	0.745360186133918
ENSG00000025708	247	49	347	149	106	547	267	214	0.804	-0.315	0.69271656436596	0.915691044438536
ENSG00000025770	378	146	683	861	553	397	604	402	0.668	-0.583	0.320491970612796	0.711633737726368
ENSG00000025772	636	493	640	1242	1531	738	1170	590	0.504	-0.989	0.00708497245330049	0.0646470090968946
ENSG00000025796	16415	16220	10527	9638	6340	10443	8807	14387	1.634	0.708	0.0399609282602574	0.225828869352607
ENSG00000025800	6119	7144	4335	4898	5185	5421	5168	5866	1.135	0.183	0.530303239047988	0.849932143194284
ENSG00000026025	128724	101403	153362	227834	322003	173742	241193	127830	0.53	-0.916	0.00914523991278545	0.0785113357462963
ENSG00000026036	73	12	221	134	89	59	94	102	1.089	0.122	0.883986959632333	0.97212489438874
ENSG00000026103	3619	3308	2620	2273	1871	3326	2490	3182	1.278	0.354	0.290581312142069	0.681111000136951
ENSG00000026297	116	80	206	178	173	172	174	134	0.773	-0.372	0.381819075150933	0.760994320920757
ENSG00000026508	41352	39052	29552	36697	39953	64035	46895	36652	0.782	-0.356	0.298193280965713	0.689342470096047
ENSG00000026559	238	262	392	397	50	105	184	297	1.614	0.691	0.329251250243523	0.721083589185815
ENSG00000026652	774	621	811	1073	1218	1104	1132	735	0.65	-0.621	0.011297002493869	0.0920452340397556
ENSG00000026751	1	0	0	0	0	0	0	0	2.414	1.271	0.755341417326518	NA
ENSG00000026950	2894	2489	1965	1095	1019	1608	1241	2449	1.975	0.982	0.00244390493684142	0.0282953664246192
ENSG00000027001	452	379	447	554	726	435	572	426	0.745	-0.424	0.171769056169903	0.532247694691602
ENSG00000027075	93	94	56	23	38	71	44	81	1985-01-01	0.888	0.0932660451046555	0.381031720087362
ENSG00000027644	23	14	26	8	1	34	14	21	1.476	0.562	0.594158256429497	0.87579717316592
ENSG00000027697	3581	2789	2691	1630	1478	5899	3002	3020	1.006	0.009	0.987529674978743	0.996357297140792
ENSG00000027847	370	177	777	547	494	356	466	441	0.949	-0.076	0.889710673561295	0.973081659567949
ENSG00000027869	9	2	7	6	2	1	3	6	1.871	0.904	0.429551737435923	0.794624763065032
ENSG00000028116	889	799	661	992	907	758	886	783	0.884	-0.178	0.506951393238656	0.836110522942281
ENSG00000028137	428	271	650	129	581	411	374	450	1.204	0.268	0.652021941402756	0.900813441366671
ENSG00000028203	3503	3895	2299	3033	2554	3590	3059	3232	1.057	0.079	0.807135616178187	0.949240668079852
ENSG00000028277	245	402	346	2480	1940	2919	2446	331	0.135	-2.888	1.82837977930518e-18	3.49754489464255e-16
ENSG00000028310	1260	1069	1562	1914	1941	1390	1748	1297	0.742	-0.431	0.148841445397012	0.495664255692777
ENSG00000028528	8399	8169	6953	5668	6803	10015	7495	7840	1.046	0.065	0.839165571915266	0.959365401116862
ENSG00000028839	576	490	586	523	499	531	518	551	1.065	0.09	0.693822249076114	0.916055566578871
ENSG00000029153	635	1220	510	2820	2270	1716	2269	788	0.347	-1.527	0.000406613880673539	0.00629160031828147
ENSG00000029363	11308	13257	6602	10142	7828	8779	8916	10389	1.165	0.22	0.533507342751064	0.851605971691581
ENSG00000029364	4847	4106	3030	2672	3026	3382	3027	3994	1932-01-01	0.4	0.175292818973837	0.538613457049426
ENSG00000029534	14	2	10	13	192	20	75	9	0.116	-3.105	NA	NA
ENSG00000029559	0	0	0	0	0	9	3	0	0.069	-3.855	0.288568417717385	NA
ENSG00000029639	313	280	263	423	385	263	357	285	0.8	-0.322	0.297479618688696	0.688617826057361
ENSG00000029725	5242	4406	3430	3727	3521	3948	3732	4359	1.168	0.224	0.409746825665997	0.780563835926094
ENSG00000029993	1330	1786	1013	3850	2880	1327	2686	1376	0.512	-0.965	0.0390637418553737	0.222503779695852
ENSG00000030066	2500	2121	1780	2312	1766	2089	2056	2134	1.038	0.054	0.843501294735089	0.960280865674045
ENSG00000030110	1217	541	1561	1210	1425	1060	1232	1106	0.899	-0.154	0.727367311429011	0.926142519626518
ENSG00000030304	5	6	3	5	3	31	13	5	0.346	-1.531	0.158655381033675	0.512489152014457
ENSG00000030419	515	687	305	380	607	798	595	502	0.844	-0.245	0.582318584984067	0.870241407905745
ENSG00000030582	8984	2775	23286	9700	14965	13947	12871	11682	0.908	-0.14	0.835681852323441	0.958104323741567
ENSG00000031003	5641	5312	3764	3374	3675	4012	3687	4906	1933-01-01	0.412	0.138400564109036	0.479355056232465
ENSG00000031081	4093	3390	2858	1257	1736	580	1191	3447	2.893	1.533	0.000697719370538547	0.0099568398330173
ENSG00000031544	2	0	1	7	3	0	3	1	0.296	-1.755	0.338046807786888	0.727957680163965
ENSG00000031691	308	354	210	552	324	305	394	291	0.738	-0.439	0.261510326864375	0.649523983166762
ENSG00000031698	18053	14840	16009	16950	8631	12625	12735	16301	2028-01-01	0.356	0.293965707218995	0.685032635537493
ENSG00000031823	1170	664	1779	1429	1448	1261	1379	1204	0.874	-0.195	0.638068958036258	0.895835343607879
ENSG00000032219	1315	1642	944	980	909	1496	1128	1300	1.152	0.204	0.573255457341903	0.86762988138234
ENSG00000032389	249	134	415	365	448	241	351	266	0.759	-0.398	0.420494331449853	0.787029653530178
ENSG00000032444	365	163	1326	868	1021	569	819	618	0.755	-0.406	0.563368644012542	0.863726092150317
ENSG00000032742	513	482	464	611	512	627	583	486	0.834	-0.263	0.267335889492701	0.656152218380177
ENSG00000033011	927	1035	994	928	1127	746	934	985	1.055	0.077	0.77828935040901	0.940911778436307
ENSG00000033030	1470	1783	1426	1823	1197	1453	1491	1560	1.046	0.065	0.821906626919231	0.954190443217541
ENSG00000033050	3212	2386	2755	3469	3527	2710	3235	2784	0.861	-0.216	0.417081289881486	0.785245732566033
ENSG00000033100	1912	658	3865	2423	3666	2834	2974	2145	0.721	-0.471	0.430952712829017	0.795786249830175
ENSG00000033122	5	12	5	3	5	8	5	7	1.436	0.522	0.56097812384092	0.862854504563337
ENSG00000033170	1980	1696	1408	2175	2874	4962	3337	1695	0.508	-0.978	0.0139360770920971	0.107337745994418
ENSG00000033178	3160	3815	2151	4044	3362	3110	3505	3042	0.868	-0.205	0.52655457166171	0.8477545605201
ENSG00000033327	3057	2232	2238	1645	1473	1843	1654	2509	1.518	0.602	0.0265643144677601	0.171458411924486
ENSG00000033627	4062	4628	3808	2272	3000	2964	2745	4166	1.517	0.602	0.0179653942176345	0.129437006325095
ENSG00000033800	1254	1397	872	980	959	1153	1031	1174	1.139	0.188	0.528224849748967	0.848993111173595
ENSG00000033867	4509	4921	3331	4020	5677	9613	6437	4254	0.661	-0.598	0.145595868359276	0.491077163732195
ENSG00000034053	271	106	495	41	4	79	41	291	7.057	2.819	0.00128755485351033	0.0166857228498077
ENSG00000034063	259	271	515	2104	939	165	1069	348	0.326	-1.617	0.0340031474149469	0.202650133587398
ENSG00000034152	1662	878	4331	1782	5052	2363	3066	2290	0.747	-0.42	0.516416232172298	0.841680512190796
ENSG00000034239	23	14	19	9	11	12	11	19	1.779	0.831	0.150216776117231	0.497713953487134
ENSG00000034510	67246	58056	83387	81169	99828	41156	74051	69563	0.939	-0.09	0.82468338160824	0.954812853607055
ENSG00000034533	430	385	360	405	325	414	381	392	2023-03-01	0.042	0.871018771269963	0.967707880877626
ENSG00000034677	2786	2898	2044	2417	2263	2751	2477	2576	2023-04-01	0.056	0.833876223166574	0.957485902957627
ENSG00000034693	792	781	619	682	749	671	701	731	1.042	0.06	0.806749511325586	0.949192614048208
ENSG00000034713	2464	1528	2566	1323	1969	2098	1797	2186	1.217	0.284	0.420866148452023	0.787360957698693
ENSG00000034971	0	0	0	3	1	16	7	0	0.031	-4.993	0.0109507419692201	0.0901070568734914
ENSG00000035115	2065	2281	1860	1690	1658	1593	1647	2069	1.256	0.328	0.134449592579139	0.471457970322832
ENSG00000035141	1069	1023	1132	1505	1456	1289	1417	1075	0.758	-0.399	0.0670985638564867	0.311378822739763
ENSG00000035403	28411	21561	23601	16652	21122	11171	16315	24524	1.503	0.588	0.0819587128343766	0.351791012038897
ENSG00000035499	30	31	27	262	99	20	127	29	0.229	-2.124	0.00721197273540492	0.0655292150687317
ENSG00000035664	137	120	132	349	281	1574	735	130	0.177	-2.5	0.000152855840900573	0.00273068748504692
ENSG00000035681	5411	4351	3750	4068	3829	5743	4547	4504	0.991	-0.014	0.965071630202907	0.991816132364211
ENSG00000035687	3056	3505	2549	3667	2883	2808	3119	3037	0.973	-0.039	0.88571105182376	0.9723325749692
ENSG00000035720	0	0	0	0	0	0	0	0	NA	NA	NA	NA
ENSG00000035862	101307	75547	96703	59729	69185	88299	72404	91186	1.259	0.333	0.248114478831927	0.634685047955789
ENSG00000035928	2842	2729	1787	2828	1892	2379	2366	2453	1.036	0.052	0.87401634755328	0.968263776212615
ENSG00000036054	3534	3672	2419	3013	3314	3595	3307	3208	0.97	-0.044	0.876518542807817	0.969295790726647
ENSG00000036257	3477	3280	2734	3172	3159	3309	3213	3164	0.985	-0.022	0.920921638874118	0.981610903418215
ENSG00000036448	80	54	68	75	9	105	63	67	1.079	0.11	0.886067444456558	0.9723325749692
ENSG00000036473	0	0	0	0	0	0	0	0	NA	NA	NA	NA
ENSG00000036530	36	26	25	28	30	64	41	29	0.713	-0.488	0.352609698287367	0.73907034718232
ENSG00000036549	3007	2831	1970	3114	2815	3467	3132	2603	0.831	-0.267	0.35152583606122	0.738721152475391
ENSG00000036565	0	0	0	0	0	0	0	0	NA	NA	NA	NA
ENSG00000036672	26	34	22	18	14	41	24	27	2013-01-01	0.177	0.765337833855919	0.937226674556852
ENSG00000036828	0	0	0	0	0	0	0	0	NA	NA	NA	NA
ENSG00000037042	951	807	1415	1005	1299	1163	1156	1058	0.916	-0.127	0.697861679470675	0.916631935630588
ENSG00000037241	1210	910	1359	1255	1938	868	1354	1160	0.857	-0.223	0.572219856894097	0.867271321702169
ENSG00000037280	0	3	2	0	1	1	1	2	2.682	1.423	0.512124698129246	NA
ENSG00000037474	2320	2050	2348	3065	2570	1960	2532	2239	0.884	-0.177	0.528828741166273	0.849485703447267
ENSG00000037637	1386	952	1057	903	730	1039	891	1132	1.272	0.347	0.245986122492555	0.632727674165503
ENSG00000037749	3689	3781	1814	2333	1921	3080	2445	3095	1.266	0.34	0.395098789074138	0.772616876447149
ENSG00000037757	2341	4283	2858	2363	2597	1293	2084	3161	1.516	0.6	0.141132233422132	0.483587920350927
ENSG00000037897	374	242	500	458	364	274	365	372	1.019	0.027	0.944901203421548	0.987859567283817
ENSG00000037965	2341	3160	2517	236	2044	861	1047	2673	2.552	1.351	0.0437909573628399	0.238374549069541
ENSG00000038002	856	755	913	1093	1057	1297	1149	841	0.733	-0.449	0.0627040591234832	0.29894374548152
ENSG00000038210	1995	2167	1320	1996	2248	1785	2010	1827	0.909	-0.138	0.653710686353622	0.901531848680611
ENSG00000038219	4032	4154	2946	3747	3422	4610	3926	3711	0.945	-0.082	0.773976413049602	0.940192713971693
ENSG00000038274	3685	3736	2770	3071	2419	3119	2870	3397	1.184	0.244	0.369791206174607	0.752745711712054
ENSG00000038295	10	3	1	3	0	1	1	5	3.873	1.953	0.216299138052789	0.593973108749391
ENSG00000038358	737	336	1121	992	945	670	869	731	0.842	-0.248	0.607081552879865	0.882967024921541
ENSG00000038382	9652	7147	9843	13969	16073	8521	12854	8881	0.691	-0.533	0.127026736808639	0.455736090100503
ENSG00000038427	11471	13916	7954	7464	12309	10267	10013	11114	2023-11-01	0.15	0.670318905986997	0.908149053789296
ENSG00000038532	585	350	787	851	808	824	828	574	0.694	-0.526	0.155389847362807	0.506622464644711
ENSG00000038945	99	94	62	9	27	98	45	85	1.923	0.943	0.225217582160418	0.606906914279145
ENSG00000039068	38	45	50	2	4	0	2	44	19.948	4.318	1.44672142357217e-08	6.30490530079356e-07
ENSG00000039123	4163	4845	2994	3381	2725	3243	3116	4001	1.284	0.36	0.225545282733252	0.606906914279145
ENSG00000039139	69	71	56	179	166	121	155	65	0.418	-1.259	0.000180222907073781	0.00315441162696911
ENSG00000039319	5215	5701	3316	3258	2598	4665	3507	4744	1.353	0.436	0.2412662856235	0.627129873741893
ENSG00000039523	1905	1149	3033	2247	2864	2112	2408	2029	0.843	-0.247	0.558907590074834	0.861968212546919
ENSG00000039537	0	0	0	0	0	0	0	0	NA	NA	NA	NA
ENSG00000039560	4735	4851	3944	6089	5154	4879	5374	4510	0.839	-0.253	0.29652464047829	0.687659760602803
ENSG00000039600	4	2	5	8	1	3	4	4	0.859	-0.219	0.859525718881819	0.964964324113706
ENSG00000039650	555	340	1033	941	1030	676	882	643	0.729	-0.457	0.33073366136639	0.722062299171384
ENSG00000039987	0	0	0	0	0	0	0	0	NA	NA	NA	NA
ENSG00000040199	1248	1323	999	1504	1446	1236	1395	1190	0.852	-0.23	0.365608151003695	0.749773467804786
ENSG00000040275	1160	1244	1112	4288	3202	960	2817	1172	0.416	-1.265	0.0176491630774815	0.128034150999448
ENSG00000040341	1351	1401	971	1120	1201	1306	1209	1241	1.026	0.037	0.890404572142831	0.973298873903385
ENSG00000040487	223	149	465	417	596	411	475	279	0.589	-0.764	0.114932944606499	0.430943740401753
ENSG00000040531	537	373	769	544	661	899	701	560	0.799	-0.323	0.409639928496708	0.780500369712193
ENSG00000040608	0	2	9	0	4	1	2	4	1.841	0.881	0.646151506321442	0.898361229394267
ENSG00000040633	1987	1241	2532	2658	3306	2657	2874	1920	0.668	-0.581	0.101415318670204	0.40098656088808
ENSG00000040731	5	17	9	52	8	141	67	10	0.152	-2.717	0.00398433169479178	0.0417678534988454
ENSG00000040933	1809	1482	1724	1474	1417	1606	1499	1672	1.116	0.158	0.486545224608077	0.825069551669271
ENSG00000041353	592	300	258	461	2019	1060	1180	383	0.325	-1.622	0.00622060795277218	0.0585902664519056
ENSG00000041357	6425	6747	5089	4662	4385	4222	4423	6087	1.376	0.461	0.0549325014342876	0.276144407210131
ENSG00000041515	1	0	0	39	4	17	20	0	0.02	-5.653	0.000286333824819837	0.00470676194471909
ENSG00000041802	1969	1904	1769	1832	1870	1457	1720	1881	1.093	0.129	0.588165779329496	0.873427906504723
ENSG00000041880	731	294	1286	812	1526	980	1106	770	0.697	-0.521	0.351555537357251	0.738721152475391
ENSG00000041982	43457	27541	33390	52333	15033	23035	30134	34796	1.155	0.208	0.683082796740806	0.912541906893906
ENSG00000041988	165	71	361	335	267	213	272	199	0.734	-0.445	0.446512659071099	0.804605696276885
ENSG00000042062	170	31	208	120	180	2345	882	136	0.155	-2.691	NA	NA
ENSG00000042088	353	371	308	810	643	368	607	344	0.566	-0.821	0.0295885416961852	0.1839476322418
ENSG00000042286	724	376	1237	824	997	1735	1185	779	0.657	-0.605	0.245904767321704	0.632727674165503
ENSG00000042304	0	0	0	0	0	0	0	0	NA	NA	NA	NA
ENSG00000042317	349	319	333	359	314	412	362	334	0.923	-0.116	0.646829275171368	0.89863497731887
ENSG00000042429	1042	992	918	1132	1130	1047	1103	984	0.892	-0.165	0.437165693509315	0.799000053343819
ENSG00000042445	3063	2932	3224	3154	4862	3950	3989	3073	0.77	-0.376	0.16859325758787	0.528850722295834
ENSG00000042493	12	3	35	6625	7384	3681	5897	17	0.003	-8.428	2.59439544349181e-36	2.67049770983424e-33
ENSG00000042753	5792	3591	8876	4498	6150	3680	4776	6086	1.275	0.35	0.412185380377714	0.782247513805502
ENSG00000042781	0	2	2	4	65	35	35	1	0.032	-4.987	0.000114434504906222	0.00209806298392951
ENSG00000042813	0	0	0	0	0	0	0	0	NA	NA	NA	NA
ENSG00000042832	69	55	65	85	44	80	70	63	0.912	-0.132	0.748845546161803	0.932540922101252
ENSG00000042980	6	8	1	13	33	244	97	5	0.051	-4.296	9.07905587683919e-05	0.00171699800379489
ENSG00000043039	0	0	0	0	0	0	0	0	NA	NA	NA	NA
ENSG00000043093	3499	4941	2095	2260	2079	2991	2443	3512	1.437	0.523	0.191534233103497	0.561459721015078
ENSG00000043143	635	604	573	1075	972	1409	1152	604	0.524	-0.931	0.0005434188321626	0.0080566128093462
ENSG00000043355	0	0	0	0	5	2	2	0	0.083	-3.584	0.210417296512862	NA
ENSG00000043462	0	0	0	0	0	0	0	0	NA	NA	NA	NA
ENSG00000043514	828	923	873	708	685	747	713	875	1.225	0.293	0.168677693891842	0.528850722295834
ENSG00000043591	0	0	0	0	3	1	1	0	0.151	-2.724	0.425718752268158	NA
ENSG00000044012	0	0	0	0	0	0	0	0	NA	NA	NA	NA
ENSG00000044090	2285	1129	3051	2661	2579	1949	2396	2155	0.899	-0.153	0.720610138600613	0.924269708357322
ENSG00000044115	17905	12913	16115	13985	13810	13017	13604	15644	2015-01-01	0.202	0.411006235907277	0.781262646558899
ENSG00000044446	590	464	754	778	659	570	669	603	0.902	-0.149	0.63406193636222	0.894221087398001
ENSG00000044459	1510	1351	1023	911	679	1004	865	1295	1.498	0.583	0.0587935165554133	0.287399412989175
ENSG00000044524	447	220	142	0	6	0	2	270	113.972	6.833	3.62073441328253e-13	3.44783238226939e-11
ENSG00000044574	50758	45246	40526	32063	25818	32084	29988	45510	1.518	0.602	0.0136470643784416	0.105846768426406
ENSG00000046604	1	0	2	34	7	64	35	1	0.029	-5.086	3.68638449295764e-05	0.00078817890405314
ENSG00000046647	599	393	731	711	581	655	649	574	0.887	-0.174	0.601932754763751	0.879979604150767
ENSG00000046651	1345	1489	1272	1228	691	1164	1028	1369	1.332	0.413	0.204944453978114	0.579831259146639
ENSG00000046653	1413	936	870	1	11	30	14	1073	78.582	6.296	6.86368255311876e-16	9.04666841879361e-14
ENSG00000046774	0	0	0	0	26	0	9	0	0.023	-5.419	0.0643990592739732	0.3034110865881
ENSG00000046889	25	12	11	67	171	524	254	16	0.064	-3.965	1.76260926368367e-07	6.32899698401766e-06
ENSG00000047056	964	671	968	904	1829	1259	1331	868	0.652	-0.617	0.0986777969407905	0.394029331425827
ENSG00000047188	2364	2443	1780	2170	2143	2048	2120	2196	1.035	0.05	0.841701870642333	0.960046673514666
ENSG00000047230	623	622	556	653	553	590	599	600	1.003	0.004	0.985070810714986	0.995577603332244
ENSG00000047249	1698	1303	2058	1608	2028	1696	1777	1686	0.949	-0.075	0.797777615907905	0.945831619510712
ENSG00000047315	5402	5889	3967	6015	5766	5433	5738	5086	0.886	-0.174	0.514065764730881	0.840548076431371
ENSG00000047346	2296	1990	1809	1606	2956	3029	2530	2032	0.803	-0.317	0.365463094498256	0.749773467804786
ENSG00000047365	13	0	5	9	2	40	17	6	0.357	-1.486	0.251191343790825	0.638493895505936
ENSG00000047410	8080	8198	5992	9705	6800	8864	8456	7423	0.878	-0.188	0.514602884706759	0.840757235751661
ENSG00000047457	1	0	0	1	1	259	87	0	0.005	-7.783	NA	NA
ENSG00000047578	1016	676	1287	962	1299	1243	1168	993	0.851	-0.233	0.502217399809595	0.832637775294079
ENSG00000047579	445	268	449	382	514	404	433	387	0.895	-0.16	0.633951147979828	0.894221087398001
ENSG00000047597	1	2	0	0	0	0	0	1	4.909	2.295	0.566551670792466	NA
ENSG00000047617	1	0	3	0	1	1	1	1	2.189	1.131	0.61516681211443	NA
ENSG00000047621	1607	1639	1157	1218	1135	1218	1190	1468	1.232	0.301	0.251949936068367	0.639037349272677
ENSG00000047634	1263	1138	1157	1233	2025	2242	1833	1186	0.647	-0.628	0.0529800086045872	0.269335810441382
ENSG00000047644	2987	2439	3502	1139	1398	1065	1201	2976	2.479	1931-01-01	2.75139375263192e-06	7.77439573292702e-05
ENSG00000047648	266	111	169	60	163	217	147	182	1.243	0.314	0.579919072603553	0.869375870268285
ENSG00000047662	4	6	5	8	10	3	7	5	0.66	-0.599	0.499621009112754	0.831650064144563
ENSG00000047849	23316	17149	22283	21409	23133	17069	20537	20916	1.018	0.026	0.923415996649655	0.982082881574068
ENSG00000047932	5024	4859	3337	5425	3822	4327	4525	4407	0.974	-0.038	0.900643808302202	0.976435540196715
ENSG00000047936	10	12	8	16	5	3	8	10	1.221	0.288	0.73327562485929	0.927579933693727
ENSG00000048028	1081	1217	804	1282	978	1375	1212	1034	0.853	-0.229	0.451224145705505	0.80653097275397
ENSG00000048052	1330	1802	1097	1154	1039	1890	1361	1410	1.036	0.051	0.89243168684257	0.973717186140763
ENSG00000048140	1947	1418	2941	2976	3296	2108	2793	2102	0.753	-0.41	0.285951164363813	0.676015978938122
ENSG00000048162	342	222	746	716	701	450	622	437	0.702	-0.51	0.315601795595607	0.707504867756324
ENSG00000048342	1232	1047	934	731	976	576	761	1071	1.406	0.491	0.121868360084675	0.445830226413021
ENSG00000048392	5964	5463	3292	2324	2613	4700	3212	4906	1.528	0.611	0.141880232017613	0.484806053634639
ENSG00000048405	1386	1200	1036	1029	1044	1210	1094	1207	1.104	0.143	0.571153848096612	0.867176083839767
ENSG00000048462	1	0	1	1	1	0	1	1	1.222	0.289	0.90902415900431	NA
ENSG00000048471	2072	1283	1363	2038	2705	3477	2740	1573	0.574	-0.8	0.0243551160945768	0.160954675006718
ENSG00000048540	5	3	2	3	4	23	10	3	0.322	-1.635	0.152191427959559	0.501296535897747
ENSG00000048544	2612	2718	2069	2781	2364	1914	2353	2466	1.048	0.068	0.809663549640755	0.95035226373993
ENSG00000048545	0	0	0	1	4	0	2	0	0.115	-3.115	0.327563484482562	NA
ENSG00000048649	3456	3796	2177	2080	2002	3104	2395	3143	1.312	0.392	0.272455702147337	0.660691323493026
ENSG00000048707	3987	3039	2698	2607	2731	4184	3174	3241	1.021	0.03	0.92700384615592	0.982886895497443
ENSG00000048740	227	350	215	3211	6101	11224	6845	264	0.039	-4.698	1.97326894564687e-20	4.6872726955058e-18
ENSG00000048828	6273	4335	6260	7333	8401	7071	7602	5623	0.74	-0.435	0.114513015149494	0.430452316710195
ENSG00000048991	1509	1448	1213	1692	1440	1111	1414	1390	0.982	-0.025	0.928760579049609	0.983264871662781
ENSG00000049089	107	34	267	18	68	21	36	136	3.802	1.927	0.0168183080324276	0.123612562539597
ENSG00000049130	7320	6217	4210	4776	5312	5826	5305	5916	1.115	0.157	0.613844905885918	0.886423374014965
ENSG00000049167	830	872	531	619	571	680	623	744	1.194	0.256	0.407786060817421	0.779306614688789
ENSG00000049192	451	594	428	1663	1717	249	1210	491	0.406	-1.302	0.0452990353843834	0.244063795829719
ENSG00000049239	6007	5369	6556	7231	5778	8773	7261	5977	0.823	-0.28	0.312588596461546	0.703845323032581
ENSG00000049245	6955	6340	5491	6169	7211	7096	6825	6262	0.917	-0.124	0.595697715918379	0.876854057016797
ENSG00000049246	1987	1654	1447	1517	1202	1521	1413	1696	2023-02-01	0.263	0.327067049271272	0.719196717051063
ENSG00000049247	0	0	0	0	0	0	0	0	NA	NA	NA	NA
ENSG00000049249	0	0	0	3	7	69	26	0	0.008	-7.007	8.688752097203e-05	0.00165476709544617
ENSG00000049283	0	0	0	0	0	0	0	0	NA	NA	NA	NA
ENSG00000049319	0	0	0	0	1	2	1	0	0.209	-2.255	0.54999374774248	NA
ENSG00000049323	11140	9581	7438	14199	386	9132	7906	9386	1.187	0.248	0.781794809768227	0.941431707109664
ENSG00000049449	30554	33421	24920	25920	29753	31047	28907	29632	1.025	0.036	0.885716777407754	0.9723325749692
ENSG00000049540	20246	9884	42060	4039	1161	4581	3260	24063	7.382	2.884	1.09194185673593e-05	0.000270681366688118
ENSG00000049541	389	297	464	970	634	367	657	383	0.584	-0.776	0.0765399237555043	0.337403495342634
ENSG00000049618	2521	2245	2349	2320	2128	2541	2330	2372	1.018	0.026	0.904966363165612	0.978129312398051
ENSG00000049656	2763	1420	4102	2173	2916	2201	2430	2762	1.137	0.185	0.675542591948627	0.909835209780113
ENSG00000049759	79	57	53	164	1133	525	607	63	0.104	-3.263	5.46725797764595e-07	1.79332698702268e-05
ENSG00000049768	1	3	1	5	2	3	3	2	0.429	-1.222	0.351129020884248	0.738470997804426
ENSG00000049769	94	62	142	86	69	93	83	99	1.205	0.269	0.524729302272167	0.84709009016892
ENSG00000049860	10287	9308	8058	6434	8542	10717	8564	9218	1.076	0.106	0.727245920414668	0.926133841699664
ENSG00000049883	617	547	385	483	351	510	448	516	1.152	0.204	0.534137259770008	0.851605971691581
ENSG00000050030	0	0	0	1	1	0	1	0	0.373	-1.424	0.725049788357446	NA
ENSG00000050130	2440	2546	1872	1974	2296	2308	2193	2286	1.042	0.06	0.815636162712518	0.951986570906792
ENSG00000050165	5548	9285	8633	15277	43200	5599	21359	7822	0.366	-1.449	0.0304367685348437	0.187816496902421
ENSG00000050327	317	300	315	196	299	400	298	311	1.042	0.06	0.866035823536925	0.966394584145874
ENSG00000050344	1	0	2	371	51	307	243	1	0.004	-7.864	3.48443640350466e-12	2.77517737877455e-10
ENSG00000050393	2110	2906	1751	1900	1799	1614	1771	2256	1.273	0.348	0.246026989423531	0.632727674165503
ENSG00000050405	29230	29086	22764	14896	20332	13123	16117	27027	1.677	0.746	0.0119303345383914	0.0958684428928877
ENSG00000050426	1973	2692	1880	2405	1944	2392	2247	2182	0.971	-0.043	0.87738335278827	0.96960523490603
ENSG00000050438	156	160	164	470	361	63	298	160	0.537	-0.897	0.167641126288414	0.527142654328592
ENSG00000050555	13	5	15	2	1	29	11	11	1.046	0.064	0.957310382590206	0.991135926062274
ENSG00000050628	439	551	276	2	49	33	28	422	15.043	3.911	1.84656590232135e-06	5.41592517565514e-05
ENSG00000050730	12	14	6	37	50	206	98	11	0.106	-3.232	3.44683966474226e-05	0.000740625111263109
ENSG00000050748	1785	1503	1435	1567	1512	1748	1609	1574	0.979	-0.031	0.895484187359639	0.974612869138813
ENSG00000050767	0	0	3	2	0	1	1	1	1.044	0.062	0.981260028958214	NA
ENSG00000050820	1018	377	2995	1036	1699	705	1147	1463	1.277	0.352	0.617143777407721	0.887511136480959
ENSG00000051009	1133	932	1754	1573	1275	1573	1474	1273	0.864	-0.21	0.53848300061142	0.852478231787481
ENSG00000051108	7338	7392	6382	4666	3949	6032	4882	7037	1.442	0.528	0.056880187258477	0.281733317216746
ENSG00000051128	406	223	726	690	1261	586	846	452	0.535	-0.904	0.0865586247850287	0.364494954819082
ENSG00000051180	111	92	127	519	255	71	282	110	0.391	-1.353	0.0379478323511445	0.218159665984665
ENSG00000051341	125	136	107	803	302	125	410	123	0.299	-1.742	0.00606367729751371	0.0574375321923998
ENSG00000051382	767	655	446	719	834	870	808	623	0.771	-0.375	0.23327264641528	0.616583703217496
ENSG00000051523	290	145	1784	423	678	518	540	740	1.372	0.456	0.573082050978155	0.867554641858991
ENSG00000051596	192	220	204	330	380	178	296	205	0.692	-0.531	0.160496369354612	0.515255475243579
ENSG00000051620	2165	2687	1998	1555	2364	2153	2024	2283	1.128	0.174	0.558728155124866	0.861826376958016
ENSG00000051825	1053	1471	818	1692	931	901	1175	1114	0.948	-0.078	0.847688935531242	0.961760377728734
ENSG00000052126	1471	1335	1090	1498	1144	1717	1453	1299	0.894	-0.162	0.58135685830444	0.869820479613442
ENSG00000052344	0	0	0	0	1	0	0	0	0.636	-0.652	0.873038293230561	NA
ENSG00000052723	3434	3645	2160	2182	1907	2493	2194	3080	1.404	0.489	0.125868908885826	0.453917640052722
ENSG00000052749	578	323	1078	903	716	552	724	660	0.913	-0.132	0.789397853233394	0.942745345693498
ENSG00000052795	1737	1656	1201	1583	2187	2980	2250	1531	0.68	-0.556	0.115565812578692	0.432491448182309
ENSG00000052802	6811	7431	4969	2782	10198	5555	6178	6404	1.036	0.052	0.918233820731218	0.980644047616316
ENSG00000052841	3609	3454	3005	3846	2792	3782	3473	3356	0.966	-0.05	0.850613864546401	0.962784540957408
ENSG00000052850	3	2	3	0	20	10	10	3	0.24	-2.06	0.138114446965892	0.478866419423864
ENSG00000053108	0	0	0	1	0	1	1	0	0.31	-1.69	0.674820359537607	NA
ENSG00000053254	5444	4477	3148	4326	3907	8272	5502	4356	0.792	-0.337	0.420556637463182	0.787078119082609
ENSG00000053328	1	0	0	14	2	115	44	0	0.009	-6.791	8.94307290047228e-05	0.00169722092903081
ENSG00000053371	484	208	887	741	1097	634	824	526	0.64	-0.645	0.238967884373568	0.624007036766709
ENSG00000053372	1941	2774	2569	3278	2765	1829	2624	2428	0.925	-0.113	0.740171488479556	0.930098063886413
ENSG00000053438	0	0	0	1	1	3	2	0	0.125	-2.995	0.252559826639282	NA
ENSG00000053501	259	128	558	344	348	256	316	315	0.999	-0.002	0.997100948135067	0.998964367687359
ENSG00000053524	5	2	1	2	7	2	4	3	0.634	-0.657	0.612906297984387	0.88591976296359
ENSG00000053702	3	5	0	0	0	1	0	3	7.541	2.915	0.218359078260011	NA
ENSG00000053747	776	537	606	148	230	666	348	640	1.839	0.879	0.126798813988747	0.455296206508431
ENSG00000053770	1930	1964	1322	1419	1544	1594	1519	1739	1.144	0.194	0.483848006793982	0.822845158394555
ENSG00000053900	1560	1705	1323	1707	1792	1941	1813	1529	0.843	-0.246	0.297291649326228	0.688398890562133
ENSG00000053918	0	0	0	0	0	0	0	0	NA	NA	NA	NA
ENSG00000054116	3427	3396	3822	3327	4264	3143	3578	3548	0.992	-0.012	0.961752480918228	0.991286858694623
ENSG00000054118	9770	12478	8706	11596	11813	9899	11103	10318	0.929	-0.106	0.690260573341043	0.914569072775086
ENSG00000054148	1541	558	4612	2856	2612	1789	2419	2237	0.925	-0.113	0.868998666965053	0.967231250206517
ENSG00000054179	0	0	0	1	0	0	0	0	0.636	-0.652	0.873038293230561	NA
ENSG00000054219	4	0	1	21	32	55	36	2	0.047	-4.401	3.49391329052663e-06	9.54796835499666e-05
ENSG00000054267	2653	3243	1895	2334	1720	2694	2249	2597	1.154	0.207	0.543897911273353	0.85498489201402
ENSG00000054277	434	388	394	477	303	271	350	405	1.157	0.21	0.526275542875426	0.8477545605201
ENSG00000054282	1541	1568	1373	976	1171	1365	1171	1494	1.277	0.352	0.168836550445354	0.528850722295834
ENSG00000054356	22	14	79	1284	554	312	717	38	0.054	-4.217	1.10769009414068e-08	4.87654359978513e-07
ENSG00000054392	1247	1326	837	366	220	171	252	1137	4.499	2017-02-01	7.32869878278632e-08	2.78903438184347e-06
ENSG00000054523	4625	5398	2871	4046	4449	4571	4355	4298	0.987	-0.019	0.952754620575497	0.989750653020137
ENSG00000054598	694	867	681	287	183	303	258	747	2.902	1.537	1.80828564258372e-06	5.31808196599859e-05
ENSG00000054611	483	263	810	494	699	548	580	519	0.895	-0.16	0.729245880418425	0.926418339235193
ENSG00000054654	1062	858	734	1177	325	294	599	885	1.477	0.563	0.3334130978721	0.72425459989984
ENSG00000054690	23	17	21	38	46	29	38	20	0.54	-0.888	0.0551728431525083	0.276966135063776
ENSG00000054793	2985	3245	2173	2755	2456	3753	2988	2801	0.937	-0.093	0.76860260720964	0.93810574461605
ENSG00000054796	0	0	0	0	0	0	0	0	NA	NA	NA	NA
ENSG00000054803	0	0	0	0	0	0	0	0	NA	NA	NA	NA
ENSG00000054938	5	2	6	0	0	2	1	4	6.063	2023-06-02	0.141825600765184	0.484695997808731
ENSG00000054965	5173	4018	3467	3504	3738	4025	3756	4219	1.124	0.168	0.533835167748041	0.851605971691581
ENSG00000054967	137	77	341	168	218	67	151	185	1.227	0.295	0.651841512729021	0.900813441366671
ENSG00000054983	1317	1161	768	1334	1274	1664	1424	1082	0.76	-0.396	0.219871688964876	0.599120826518047
ENSG00000055044	1805	1680	1849	2693	2196	1584	2158	1778	0.824	-0.279	0.351079472641578	0.738470997804426
ENSG00000055070	7730	4235	8333	8319	10675	8715	9236	6766	0.733	-0.449	0.207611914093545	0.582142837598401
ENSG00000055118	2	2	2	0	3	2	2	2	1.035	0.05	0.975217718684015	NA
ENSG00000055130	2671	2184	2266	2613	2413	2569	2532	2374	0.938	-0.092	0.678204909626013	0.911023774175507
ENSG00000055147	2030	2065	1271	1632	1538	1560	1577	1789	1.134	0.182	0.544331588428168	0.855110377033929
ENSG00000055163	521	362	541	523	215	445	394	475	1.205	0.269	0.526449179267317	0.8477545605201
ENSG00000055208	3171	2869	1893	3149	2923	4226	3433	2644	0.77	-0.376	0.256402511946443	0.643267954762572
ENSG00000055211	4085	3938	3480	2338	2355	4232	2975	3834	1.289	0.366	0.2893429768409	0.679460922041597
ENSG00000055332	10128	13651	4787	4901	4862	7474	5746	9522	1.657	0.729	0.109182479188369	0.419609320554147
ENSG00000055483	2269	1985	2908	2392	2561	2262	2405	2387	0.993	-0.01	0.969294325937605	0.992324585401298
ENSG00000055609	3776	3736	2830	2813	3126	4082	3340	3447	1.032	0.046	0.874573889500215	0.968340525543774
ENSG00000055732	100	152	117	362	998	1307	889	123	0.138	-2.856	2.63088725851775e-08	1.10425745592466e-06
ENSG00000055813	12	8	20	71	25	8	35	13	0.382	-1.387	0.102506352896796	0.403749512430239
ENSG00000055917	4813	4808	3172	4728	3376	4543	4216	4264	1.012	0.017	0.957680431482	0.991135926062274
ENSG00000055950	451	288	845	566	832	561	653	528	0.809	-0.305	0.512812886835866	0.839963511135568
ENSG00000055955	25	37	26	18	15	14	16	29	1.796	0.844	0.0850478505040541	0.360571137805472
ENSG00000055957	16	8	25	0	0	0	0	16	100.588	6.652	7.70539406923157e-06	0.000197814487174002
ENSG00000056050	894	1004	692	920	953	888	920	863	0.937	-0.094	0.720740510285539	0.924269708357322
ENSG00000056097	6942	5880	4554	4907	4065	5448	4807	5792	1.205	0.269	0.355634757265315	0.741216691508665
ENSG00000056277	328	485	277	424	335	355	371	363	0.977	-0.034	0.919847399849406	0.981461147892036
ENSG00000056291	0	0	0	0	0	0	0	0	NA	NA	NA	NA
ENSG00000056487	2	0	3	0	0	0	0	2	9.717	2028-03-01	0.29921561670924	NA
ENSG00000056558	463	249	527	172	190	487	283	413	1.464	0.55	0.298988569113588	0.689912299001493
ENSG00000056586	5410	5612	3340	2964	3305	3797	3355	4787	1.427	0.513	0.106991514671595	0.414988082027848
ENSG00000056661	994	795	1308	1420	1334	1150	1301	1032	0.794	-0.333	0.270104582483252	0.659134338158037
ENSG00000056736	58	32	48	55	98	85	79	46	0.591	-0.76	0.0805592845790007	0.347931659968144
ENSG00000056972	756	698	787	1349	2548	3331	2409	747	0.31	-1.69	1.99262971632049e-05	0.000458708029265001
ENSG00000056998	35	63	40	96	206	71	124	46	0.366	-1.451	0.00666734174484401	0.0617486114638167
ENSG00000057019	9645	16721	8479	13836	18131	6049	12672	11615	0.917	-0.126	0.799652552283149	0.946776007567101
ENSG00000057149	0	2	0	0	0	4	1	1	0.273	-1.875	0.564938311095968	NA
ENSG00000057252	5389	8463	3860	5512	6350	8451	6771	5904	0.872	-0.198	0.615032029181432	0.887073190710347
ENSG00000057294	0	0	0	4	0	1	2	0	0.111	-3.177	0.315822012270275	NA
ENSG00000057468	11	29	23	27	7	19	18	21	1.176	0.234	0.740060378214495	0.930045396681245
ENSG00000057593	2	0	1	4	2	4	3	1	0.279	-1.841	0.208289689470102	0.582646402421571
ENSG00000057608	11208	12285	9755	11610	12058	10535	11401	11083	0.972	-0.041	0.857794253397625	0.964678246784405
ENSG00000057657	248	205	139	410	389	922	574	197	0.344	-1.541	0.000996422588779652	0.0134364757823212
ENSG00000057663	1304	1013	1025	1219	1274	1181	1225	1114	0.91	-0.136	0.573095303985325	0.867554641858991
ENSG00000057704	55	20	23	15	3	11	10	33	3.437	1.781	0.0201828731840087	0.140579643641516
ENSG00000057757	1474	1266	1458	1406	1527	1391	1441	1399	0.971	-0.042	0.84538939068748	0.960926385292137
ENSG00000057935	1686	1702	1499	1408	1345	1512	1422	1629	1.146	0.196	0.360607497541399	0.744995858439729
ENSG00000058056	2128	1944	1542	1867	1166	1591	1541	1871	1.214	0.28	0.365635872971078	0.749773467804786
ENSG00000058063	5859	5088	3422	3747	3493	4686	3975	4790	1.205	0.269	0.402756613414397	0.776003828823033
ENSG00000058085	950	1027	805	223	188	345	252	927	1969-03-01	1.884	3.40978658308634e-08	1.39367738838608e-06
ENSG00000058091	1254	1104	752	1029	1289	1940	1419	1037	0.73	-0.453	0.230006377198848	0.612098826286052
ENSG00000058262	26741	17437	23583	21990	20949	23615	22185	22587	1.018	0.026	0.924375590175253	0.982332259799823
ENSG00000058272	6541	7626	4885	7617	6194	4298	6036	6351	1.052	0.073	0.832972294694154	0.957143673124445
ENSG00000058335	4	2	10	13	28	1	14	5	0.352	-1.507	0.193818764708	0.564462407361193
ENSG00000058404	7	3	19	12	12	10	11	10	0.89	-0.168	0.834393122096506	0.957591809250761
ENSG00000058453	239	182	656	450	384	405	413	359	0.871	-0.2	0.702914109216068	0.918317618843403
ENSG00000058600	700	596	905	815	698	892	802	734	0.916	-0.127	0.662788444655742	0.9065293421635
ENSG00000058668	23011	26075	15280	16602	23215	16903	18907	21455	1.135	0.182	0.58181305548943	0.870086287961641
ENSG00000058673	11798	12358	8527	9138	9070	11393	9867	10894	1.104	0.143	0.611026030900481	0.884716905616237
ENSG00000058729	2056	2344	1556	1773	1922	1550	1748	1985	1.135	0.183	0.515225583784495	0.841195468640441
ENSG00000058799	783	682	684	680	719	724	708	716	1.013	0.019	0.93116910975092	0.983790978307183
ENSG00000058804	1121	1080	683	1589	697	626	971	961	0.99	-0.014	0.975571300653686	0.993215787739751
ENSG00000058866	40	34	27	3	15	3	7	34	4.635	2.213	0.0037076465884728	0.0396841646957796
ENSG00000059122	942	653	2143	1096	1065	1290	1150	1246	1.083	0.116	0.811347416382114	0.950998916382104
ENSG00000059145	814	385	1024	551	428	1124	701	741	1.058	0.081	0.876843927896483	0.969432606058225
ENSG00000059377	14	12	14	27	6	1	11	13	1.175	0.233	0.816149713176913	0.95219695578604
ENSG00000059378	881	668	1007	482	342	753	526	852	1.623	0.699	0.0768223373773694	0.338040288293563
ENSG00000059573	4035	3548	3744	4313	3805	3217	3778	3776	0.999	-0.001	0.996776682174203	0.998862650014838
ENSG00000059588	1992	1780	1809	1620	1970	1683	1758	1860	1.058	0.082	0.717272584519661	0.923220447003512
ENSG00000059691	556	371	673	777	912	704	798	533	0.67	-0.579	0.0813007195988646	0.34973061788041
ENSG00000059728	2332	1951	1546	640	533	827	667	1943	2.916	1.544	1.20471509838482e-06	3.65233121552403e-05
ENSG00000059758	2226	2227	1765	2729	3020	2525	2758	2073	0.751	-0.413	0.0895034035959211	0.37126262730104
ENSG00000059769	724	598	591	590	489	746	608	638	1.049	0.069	0.811580126600274	0.950998916382104
ENSG00000059804	10282	11344	8837	3951	5198	6115	5088	10154	1.996	0.997	0.000546981784239003	0.00808694954245531
ENSG00000059915	9	3	22	26	7	57	30	11	0.387	-1.369	0.139921901956273	0.481493677283146
ENSG00000060069	315	139	483	357	386	376	373	312	0.84	-0.252	0.596917139815157	0.877158097209556
ENSG00000060138	7930	6003	10543	6357	5571	8819	6916	8159	2018-01-01	0.239	0.495552000116381	0.829511676490165
ENSG00000060140	146	162	139	52	142	48	81	149	1.835	0.876	0.08704440702974	0.365640644989365
ENSG00000060237	14647	13573	10114	11114	10729	12454	11432	12778	1.118	0.161	0.544775961676779	0.855110377033929
ENSG00000060303	0	0	1	0	1	0	0	0	1.239	0.31	0.939496412051385	NA
ENSG00000060339	4582	6518	3838	5855	4741	5157	5251	4979	0.948	-0.077	0.803981591293334	0.948774686087607
ENSG00000060491	365	122	976	655	657	569	627	488	0.779	-0.361	0.585118858781322	0.871789995272749
ENSG00000060558	5	2	5	1	1	3	2	4	2.375	1.248	0.347177738085138	0.73518233566876
ENSG00000060566	1	0	0	0	1	0	0	0	1.239	0.31	0.939496412051385	NA
ENSG00000060642	519	425	452	549	539	819	636	465	0.733	-0.448	0.139197631831193	0.480577545066773
ENSG00000060656	192	106	300	535	938	1331	935	199	0.214	-2.224	1.37333450585439e-05	0.00033242999640032
ENSG00000060688	923	812	984	1128	822	684	878	906	1.032	0.045	0.881572730759518	0.971109216128917
ENSG00000060709	2	0	0	3	3	1	2	1	0.303	-1.724	0.374287127982413	NA
ENSG00000060718	2698	1278	1379	527	155	881	521	1785	3.428	1.777	0.00458463692861378	0.0466917706855507
ENSG00000060749	2275	2312	1319	2994	2219	2355	2523	1969	0.78	-0.358	0.292449177439878	0.68341420751788
ENSG00000060762	799	712	1052	866	1102	754	907	854	0.942	-0.087	0.778341784587191	0.940913406116679
ENSG00000060971	1039	610	1381	1317	1981	1318	1539	1010	0.657	-0.607	0.133350519092615	0.469157685661778
ENSG00000060982	14416	19060	8257	10506	2849	3033	5463	13911	2.547	1.349	0.0243748263099501	0.161028803641773
ENSG00000061273	3292	1563	5606	4074	4055	4288	4139	3487	0.843	-0.247	0.606026288625875	0.882393063019339
ENSG00000061337	460	203	710	152	47	7	69	458	6.648	2.733	0.00195988353331734	0.0236849148337987
ENSG00000061455	24	11	21	23	14	11	16	19	2016-01-01	0.215	0.72415289848717	0.925462140478842
ENSG00000061492	0	0	0	0	0	0	0	0	NA	NA	NA	NA
ENSG00000061656	44	26	112	40	27	49	39	61	1.589	0.668	0.282827490476385	0.671750250976545
ENSG00000061676	15084	12710	9690	11079	9121	10917	10372	12495	1.205	0.269	0.345982417490642	0.733759897230194
ENSG00000061794	1740	1495	1547	1673	1602	1545	1607	1594	0.992	-0.011	0.958843429296872	0.991286858694623
ENSG00000061918	82	105	79	231	142	232	202	89	0.438	-1.19	0.000830898627861362	0.0115726190334093
ENSG00000061936	1613	1109	1951	2196	2200	1816	2071	1558	0.753	-0.41	0.195213726747737	0.56640804260122
ENSG00000061938	518	317	1507	844	1263	810	972	781	0.803	-0.316	0.592052181696225	0.874521532021922
ENSG00000061987	4074	4212	3085	3285	2954	4233	3491	3790	1.086	0.119	0.680718295462537	0.91177921747501
ENSG00000062038	94	62	96	2	0	0	1	84	143.87	7.169	1.86695315966704e-10	1.13359717694839e-08
ENSG00000062096	0	0	0	0	1	1	1	0	0.238	-2.069	0.597371448075775	NA
ENSG00000062194	3205	3895	2230	3042	2042	3566	2883	3110	1.078	0.109	0.765136402108215	0.93711759691604
ENSG00000062282	32	12	34	50	12	252	105	26	0.253	-1.985	0.0371949207267283	0.215377821170362
ENSG00000062370	370	385	222	369	349	433	384	326	0.848	-0.237	0.476894785147486	0.819375063647409
ENSG00000062485	4947	5225	4372	5639	6155	4442	5412	4848	0.896	-0.159	0.535668709631814	0.851785732036125
ENSG00000062524	5	0	16	78	26	1	35	7	0.2	-2.321	0.0871966537069896	0.366059985731266
ENSG00000062582	42	15	47	58	127	88	91	35	0.386	-1.375	0.0118821561578551	0.0956234875309735
ENSG00000062598	2388	1920	2100	2083	1968	2758	2270	2136	0.941	-0.087	0.747632813059267	0.932050919146959
ENSG00000062650	3281	3020	2222	3065	2663	2727	2818	2841	1.008	0.011	0.966702175293586	0.991991579469327
ENSG00000062716	20098	26749	16681	11568	5210	18686	11821	21176	1.791	0.841	0.0922155467651154	0.378026030509147
ENSG00000062725	3709	3992	2236	2413	2518	3117	2683	3312	1.235	0.304	0.361825672957726	0.746312218406507
ENSG00000062822	69	18	195	283	200	103	195	94	0.484	-1.046	0.171060851381971	0.531500842816254
ENSG00000063015	0	0	0	0	0	0	0	0	NA	NA	NA	NA
ENSG00000063046	30395	35553	16660	27742	28584	44817	33714	27536	0.817	-0.292	0.469299520138428	0.815522759374315
ENSG00000063127	129	183	144	70	40	74	61	152	1948-02-01	1.311	0.000723715914645463	0.0102649889835803
ENSG00000063169	344	262	601	478	445	401	441	402	0.913	-0.132	0.737789784312112	0.929157770781322
ENSG00000063176	299	199	473	433	512	402	449	324	0.721	-0.471	0.238171056289948	0.62267846550115
ENSG00000063177	12178	8786	16492	16823	17452	13891	16055	12485	0.778	-0.363	0.275080385809691	0.664488596248774
ENSG00000063180	247	225	239	122	143	173	146	237	1.623	0.699	0.0131881189361375	0.103512846377468
ENSG00000063241	288	52	965	785	1021	441	749	435	0.581	-0.783	0.347151292069478	0.73518233566876
ENSG00000063244	3407	1671	5859	6607	5939	4278	5608	3646	0.65	-0.621	0.207862304790666	0.582342240661768
ENSG00000063245	984	664	1966	1467	2129	1205	1600	1205	0.753	-0.41	0.396964319353956	0.773013817573001
ENSG00000063322	1253	730	1749	1369	1987	1835	1730	1244	0.719	-0.476	0.239878314022078	0.624925950981948
ENSG00000063438	1965	1155	3220	2252	3466	1370	2363	2113	0.895	-0.161	0.752540565531171	0.933164115679313
ENSG00000063515	0	0	0	0	0	0	0	0	NA	NA	NA	NA
ENSG00000063587	2011	1623	1704	1146	1585	1358	1363	1779	1.306	0.385	0.144305500954042	0.488919703545858
ENSG00000063601	957	836	942	1114	1109	1041	1088	912	0.838	-0.254	0.235525504287192	0.619532508674399
ENSG00000063660	2169	867	6801	2804	3898	2198	2967	3279	1.105	0.145	0.832194544866851	0.957143673124445
ENSG00000063761	265	163	337	297	374	254	308	255	0.829	-0.27	0.480687406280759	0.821061949756214
ENSG00000063854	435	162	1126	456	648	561	555	574	1.035	0.05	0.937503205820865	0.985894881879047
ENSG00000063978	3191	1871	2899	3091	2972	3085	3049	2654	0.871	-0.2	0.509428197238544	0.837295399051509
ENSG00000064012	1423	1574	1194	1110	1103	1156	1123	1397	1.243	0.314	0.184436350008523	0.551040240744194
ENSG00000064042	100	63	43	354	146	385	295	69	0.234	-2.096	5.77410214009317e-05	0.00114612481047065
ENSG00000064102	1380	1606	1202	1298	1084	932	1105	1396	1.263	0.337	0.221807068295253	0.601578618352596
ENSG00000064115	2116	2058	1552	2041	2256	1919	2072	1909	0.921	-0.119	0.644003163329753	0.897606388036598
ENSG00000064195	18	15	41	0	4	1	2	25	13.031	3.704	0.000251971843462132	0.0042026414878684
ENSG00000064199	493	508	366	666	547	357	523	456	0.87	-0.2	0.569980708908226	0.866495745394206
ENSG00000064201	0	0	4	1	5	1	2	1	0.555	-0.849	0.664782088837735	NA
ENSG00000064205	1386	1036	1812	5939	1512	15000	7484	1411	0.189	-2.406	0.000666885904998381	0.00957834267272093
ENSG00000064218	0	0	0	0	0	0	0	0	NA	NA	NA	NA
ENSG00000064225	62	79	65	85	102	172	120	69	0.572	-0.805	0.0493371008686794	0.25716681272664
ENSG00000064270	0	0	0	0	0	1	0	0	0.636	-0.652	0.873038293230561	NA
ENSG00000064300	18	5	43	3	1	3	2	22	10.286	3.363	0.00146132216036743	0.0185702174124059
ENSG00000064309	5039	4160	3039	633	1065	10488	4062	4079	1.004	0.006	0.994436511003107	0.998223257260293
ENSG00000064313	2047	1931	1534	1930	1762	1774	1822	1837	1.008	0.012	0.960963790644683	0.991286858694623
ENSG00000064393	3119	3396	2309	2158	1825	2470	2151	2941	1.367	0.451	0.118123795868613	0.437369642256925
ENSG00000064419	3165	3753	2680	3935	2977	2659	3190	3199	1.003	0.004	0.99003747306448	0.997006775791997
ENSG00000064489	9	14	10	6	4	16	9	11	1.265	0.339	0.664008493402359	0.90681897916067
ENSG00000064490	658	445	1170	884	965	701	850	758	0.892	-0.165	0.700806521141751	0.91728095130147
ENSG00000064545	153	77	484	259	207	213	226	238	1.053	0.074	0.908006919513393	0.978540820157756
ENSG00000064547	52	18	134	93	46	102	80	68	0.854	-0.228	0.746332060120471	0.931665154282981
ENSG00000064601	12960	7429	17890	11426	18197	19562	16395	12760	0.778	-0.362	0.396344973402357	0.772901848277652
ENSG00000064607	3946	3405	4560	6615	6754	6038	6469	3970	0.614	-0.704	0.00337862091434544	0.0368663653127164
ENSG00000064651	1776	2513	1081	1222	889	1118	1076	1790	1.663	0.733	0.0616828980443342	0.295709853714576
ENSG00000064652	597	647	518	794	770	733	766	587	0.766	-0.384	0.0980134759560876	0.392416983935319
ENSG00000064655	0	0	0	11	4	6	7	0	0.03	-5.079	0.0030754511722072	0.0341267723503238
ENSG00000064666	12744	11500	23919	16136	22787	16523	18482	16054	0.869	-0.203	0.605238644631113	0.881711722762241
ENSG00000064687	225	88	375	61	132	170	121	229	1.906	0.93	0.128420028957114	0.458897673255524
ENSG00000064692	48	46	40	101	83	49	78	45	0.574	-0.801	0.059586922823186	0.289705560896533
ENSG00000064703	1789	2516	1648	1125	740	713	859	1984	2.308	1.207	0.000384640919598493	0.0060249261724935
ENSG00000064726	3816	3604	2767	3727	3890	3721	3779	3396	0.898	-0.154	0.532346063957143	0.851564605823843
ENSG00000064763	309	362	260	208	253	235	232	310	1.335	0.417	0.135606355609158	0.473544800192553
ENSG00000064787	5	3	5	14	22	360	132	4	0.032	-4.981	NA	NA
ENSG00000064835	0	0	0	0	0	0	0	0	NA	NA	NA	NA
ENSG00000064886	13	9	7	6	14	885	302	10	0.032	-4.978	NA	NA
ENSG00000064932	722	176	1606	846	857	1445	1049	835	0.796	-0.33	0.634614479348252	0.894569662146327
ENSG00000064933	1412	1631	1103	1346	935	1044	1108	1382	1.246	0.318	0.293503229473525	0.684581067191166
ENSG00000064961	361	152	902	638	732	373	581	472	0.813	-0.299	0.636568712675184	0.895552116705442
ENSG00000064989	976	1070	462	80	45	21	49	836	17.054	4.092	2.05599798743788e-13	2.02011147711169e-11
ENSG00000064995	1494	1181	1641	1413	1202	1226	1280	1439	1.124	0.169	0.515335552943986	0.841195468640441
ENSG00000064999	557	339	597	516	519	531	522	498	0.955	-0.066	0.836555549227391	0.958585153274625
ENSG00000065000	2882	1423	4907	3789	3988	3277	3685	3071	0.834	-0.263	0.579611257462928	0.869155528360642
ENSG00000065029	707	367	1071	955	997	907	953	715	0.751	-0.413	0.340172504767448	0.73001771691126
ENSG00000065054	236	283	815	145	463	76	228	445	1.947	0.961	0.191625612975963	0.561631118507347
ENSG00000065057	71	18	304	123	193	98	138	131	0.954	-0.068	0.935438983635482	0.985071214833325
ENSG00000065060	1718	1642	1046	1405	553	977	978	1469	1.501	0.586	0.178148707399805	0.542069602921479
ENSG00000065135	4589	4086	3788	4437	4444	4264	4382	4154	0.948	-0.077	0.719399456335287	0.923876819128292
ENSG00000065150	18077	17240	13148	14925	12665	12060	13217	16155	1.222	0.29	0.270136314869924	0.659134338158037
ENSG00000065154	9996	10198	7225	7318	10733	8808	8953	9140	1.021	0.03	0.920517963965723	0.981561819968179
ENSG00000065183	1785	2085	1365	2205	1753	1626	1861	1745	0.937	-0.094	0.753447076428747	0.933859633261685
ENSG00000065243	3384	3534	2311	3495	3013	3437	3315	3076	0.928	-0.108	0.704517018249603	0.918728273798469
ENSG00000065268	163	59	468	196	372	210	259	230	0.887	-0.173	0.803886026746428	0.948774686087607
ENSG00000065308	37297	33834	27302	25559	33733	19002	26098	32811	1.257	0.33	0.313128531720726	0.704620689327006
ENSG00000065320	7	2	11	185	178	1660	674	7	0.01	-6.601	NA	NA
ENSG00000065325	0	2	0	2	1	0	1	1	0.47	-1.088	0.701334563112363	NA
ENSG00000065328	88	100	98	556	256	53	288	95	0.33	-1.599	0.0249446534025788	0.163692661794215
ENSG00000065357	1545	1517	1606	2118	1959	1766	1948	1556	0.799	-0.324	0.132613881155494	0.467999880619582
ENSG00000065361	22	25	17	9	22	10	14	21	1.547	0.63	0.303726937585315	0.69456550503408
ENSG00000065371	0	0	0	0	1	0	0	0	0.636	-0.652	0.873038293230561	NA
ENSG00000065413	430	485	349	208	155	145	169	421	2.486	1.314	1.91638068670665e-05	0.000443992335732593
ENSG00000065427	4623	3949	4055	4931	5039	3927	4632	4209	0.909	-0.138	0.567913366390242	0.865445511678836
ENSG00000065457	1478	1408	964	1144	771	815	910	1283	1941-01-01	0.496	0.12780899171273	0.457424569145585
ENSG00000065485	1204	587	1298	1397	1613	1227	1412	1030	0.729	-0.455	0.240801476336381	0.626373611610976
ENSG00000065491	912	833	777	680	722	847	750	841	1.122	0.166	0.489686435849598	0.826686564279352
ENSG00000065518	3426	2125	4948	2678	3875	3139	3231	3500	1.084	0.116	0.770140994907817	0.938651159430761
ENSG00000065526	3616	2755	3007	3576	3305	3805	3562	3126	0.878	-0.188	0.434616415036825	0.797239343808216
ENSG00000065534	31130	31035	27086	12272	16328	6453	11684	29750	2.546	1.348	0.000739652114207743	0.0104702671523347
ENSG00000065548	3009	2684	2627	3115	2727	2710	2851	2773	0.973	-0.04	0.856535621484382	0.964635410738763
ENSG00000065559	1602	1454	1219	1291	1394	1496	1394	1425	1.022	0.032	0.895696437490409	0.974615727931281
ENSG00000065600	179	172	224	225	150	246	207	192	0.93	-0.105	0.754103607737307	0.934030689024159
ENSG00000065609	4	2	4	3	2	0	2	3	1985-01-01	0.888	0.530742695454126	0.850132204885987
ENSG00000065613	4651	4592	2727	4322	3916	5390	4543	3990	0.878	-0.187	0.575451486250007	0.868253008683975
ENSG00000065615	1066	1115	719	947	1326	1375	1216	967	0.795	-0.331	0.30441481544957	0.695090989600208
ENSG00000065618	1	0	1	10	14	0	8	1	0.087	-3.519	0.0448216322002568	0.242375186274939
ENSG00000065621	41	42	38	95	65	43	68	40	0.592	-0.756	0.0867022314550798	0.364520392794616
ENSG00000065665	786	813	780	705	756	564	675	793	1.174	0.231	0.348095873647012	0.735847056206552
ENSG00000065675	0	0	0	3	1	0	1	0	0.18	-2.475	0.491496817515775	NA
ENSG00000065717	140	74	276	43	19	88	50	163	3.283	1.715	0.0112519710809627	0.0918501859699247
ENSG00000065802	3284	2415	2907	4288	2524	3037	3283	2869	0.874	-0.194	0.54495684103069	0.855110377033929
ENSG00000065809	3228	3250	2506	1045	316	537	633	2995	4.734	2.243	2.50557961880028e-06	7.16410172486598e-05
ENSG00000065833	3269	2470	2262	1368	1864	2174	1802	2667	1948-01-01	0.566	0.0742516689891383	0.33129343989352
ENSG00000065882	1169	1021	1149	1178	1131	680	996	1113	1.117	0.159	0.618418107958798	0.88799749617814
ENSG00000065883	3421	3411	2740	2281	2121	2353	2252	3191	1.417	0.503	0.0298200413789867	0.184749215949607
ENSG00000065911	10124	8386	8548	8023	1507	4155	4562	9019	1.977	0.983	0.0834035219210703	0.356294571115782
ENSG00000065923	509	548	235	998	1140	686	941	431	0.457	-1.13	0.00844146740219487	0.0741299997731418
ENSG00000065970	2405	2378	1879	2135	1844	2112	2030	2221	1.094	0.129	0.59550784810226	0.876753687820354
ENSG00000065978	19581	15786	23965	21888	24225	18116	21410	19777	0.924	-0.114	0.692691942930172	0.915691044438536
ENSG00000065989	1306	912	1537	954	956	1141	1017	1252	1.232	0.301	0.327363899332509	0.719211777462194
ENSG00000066027	1247	1332	1041	1060	987	1212	1086	1207	1.111	0.151	0.541547279162793	0.854113386574134
ENSG00000066032	4	2	1	4	1	1	2	2	1.025	0.036	0.979766644679953	NA
ENSG00000066044	2331	1842	2604	2806	2625	2224	2552	2259	0.885	-0.176	0.51353978535645	0.840323694191145
ENSG00000066056	0	0	0	22	4	0	9	0	0.024	-5.399	0.017289283886336	0.126088110825587
ENSG00000066084	2499	2088	1566	1961	1643	1989	1864	2051	2023-01-01	0.138	0.638042794179607	0.895835343607879
ENSG00000066117	2275	1686	1983	2371	2245	1576	2064	1981	0.96	-0.059	0.84273383707447	0.960250004274758
ENSG00000066135	3614	3425	3151	3446	2805	2937	3063	3397	1.109	0.15	0.510856645201864	0.838599426084712
ENSG00000066136	739	667	859	770	663	671	701	755	1.078	0.108	0.660430961494949	0.905657277401181
ENSG00000066185	11	5	7	4	19	33	19	8	0.398	-1.328	0.13009473814498	0.462673224702516
ENSG00000066230	0	0	1	0	1	0	0	0	0.779	-0.361	0.929163445629393	NA
ENSG00000066248	0	0	1	7	2	2	4	0	0.104	-3.271	0.0747363536004768	0.332612933792033
ENSG00000066279	413	513	351	4241	1565	461	2089	426	0.204	-2.296	0.000902577623783479	0.0123559961467408
ENSG00000066294	0	0	0	0	0	0	0	0	NA	NA	NA	NA
ENSG00000066322	3358	2506	4584	5007	6404	3557	4989	3483	0.698	-0.518	0.16895453260255	0.528930093280179
ENSG00000066336	1	0	0	0	1	0	0	0	0.779	-0.361	0.929163445629393	NA
ENSG00000066379	359	233	479	597	477	514	529	357	0.675	-0.566	0.1156937537082	0.43282038424307
ENSG00000066382	0	0	0	4	1	0	2	0	0.118	-3.08	0.337833343591281	NA
ENSG00000066405	0	2	0	0	0	1	0	1	1.239	0.31	0.937314391856632	NA
ENSG00000066422	1474	1554	1053	1508	1200	1388	1365	1360	0.996	-0.006	0.984310668111469	0.995577603332244
ENSG00000066427	2984	5872	2446	2400	2273	3274	2649	3767	1.422	0.508	0.230994406395342	0.613412173051806
ENSG00000066455	2803	2239	2286	2540	2398	2721	2553	2443	0.957	-0.063	0.786449975799107	0.942279147792243
ENSG00000066468	4	11	4	4	12	0	5	6	1.106	0.146	0.908892438614735	0.978540820157756
ENSG00000066557	1199	1194	958	1412	1105	1064	1194	1117	0.935	-0.097	0.716146170567617	0.922814642205044
ENSG00000066583	257	253	193	308	224	294	275	234	0.85	-0.234	0.434423845611495	0.79698765457804
ENSG00000066629	2751	1944	1915	1066	1800	1498	1455	2203	1.515	0.599	0.0726863953603638	0.327816918572064
ENSG00000066651	862	638	698	541	532	744	606	733	1.211	0.276	0.345980917836846	0.733759897230194
ENSG00000066654	2704	3166	1926	2216	2478	2247	2314	2599	1.123	0.167	0.567843082509563	0.865445511678836
ENSG00000066697	1811	1668	1508	1724	2432	2103	2086	1662	0.797	-0.328	0.209516467107587	0.584224452141073
ENSG00000066735	0	0	0	4	0	4	3	0	0.077	-3.698	0.185443136737946	NA
ENSG00000066739	3304	2906	2282	2850	3048	3595	3164	2831	0.895	-0.161	0.55699482066708	0.860642381281608
ENSG00000066777	2808	3026	1848	3042	2903	3445	3130	2561	0.818	-0.29	0.335569213075277	0.725994747851634
ENSG00000066813	0	0	0	0	0	0	0	0	NA	NA	NA	NA
ENSG00000066827	325	188	366	306	314	323	314	293	0.934	-0.098	0.778138200242081	0.940886912593434
ENSG00000066855	1500	1431	968	1143	1096	998	1079	1300	1.204	0.268	0.35288463306021	0.73907034718232
ENSG00000066923	94	60	70	96	18	42	52	75	1.443	0.529	0.402723630039864	0.776003828823033
ENSG00000066926	1243	1101	873	1291	1296	1269	1285	1072	0.834	-0.262	0.304151617802325	0.695090989600208
ENSG00000066933	3203	3536	2143	2500	2574	2650	2575	2961	2015-01-01	0.201	0.493576610254431	0.828625393480599
ENSG00000067048	5712	5866	3422	0	2474	4149	2208	5000	2.265	2018-01-01	0.587719952495973	0.873197779445526
ENSG00000067057	2105	1837	4862	2444	2836	1569	2283	2935	1.286	0.363	0.449769732569338	0.805495230141867
ENSG00000067064	4896	4597	3311	1987	6367	3731	4028	4268	1.059	0.083	0.859869101835762	0.965036208892463
ENSG00000067066	4055	3521	3486	3210	3493	5086	3930	3687	0.938	-0.092	0.756072703000629	0.934862575681363
ENSG00000067082	18725	26805	19183	8352	11186	12237	10592	21571	2.037	1.026	0.000757222739182536	0.0106771863862816
ENSG00000067113	2782	1863	2788	1179	2300	2096	1858	2478	1.334	0.415	0.268718178851744	0.657983061974468
ENSG00000067141	4083	2780	2621	3668	3472	4399	3846	3161	0.822	-0.283	0.348550688782292	0.736481079553901
ENSG00000067167	32899	37174	22167	15367	14934	24662	18321	30747	1.678	0.747	0.0386427108427623	0.221002885055524
ENSG00000067177	75	142	81	300	294	182	259	99	0.38	-1.396	0.000684190334406711	0.0098008338426345
ENSG00000067182	5460	3712	8056	4325	4736	5593	4885	5743	1.176	0.234	0.527954286813699	0.848969427246511
ENSG00000067191	559	417	864	554	823	675	684	613	0.898	-0.156	0.682225755542103	0.912139587764531
ENSG00000067208	3254	3781	2239	1394	1426	1799	1540	3091	2.008	1.005	0.00145023973373741	0.0184510783310582
ENSG00000067221	184	95	450	472	432	337	414	243	0.588	-0.765	0.177993471276625	0.541851163472137
ENSG00000067225	38075	30852	51626	50330	89561	40773	60221	40184	0.667	-0.584	0.156962579349897	0.50963222242201
ENSG00000067248	3444	3384	2494	2560	2514	2538	2537	3107	1.225	0.292	0.245453685987885	0.632727674165503
ENSG00000067334	2496	2543	2035	2571	2433	2252	2419	2358	0.975	-0.037	0.874182542659348	0.968263776212615
ENSG00000067365	703	499	909	754	549	499	601	704	1.172	0.229	0.519177900791358	0.843301486267154
ENSG00000067369	4074	3685	2868	4170	3057	4413	3880	3542	0.913	-0.131	0.656559989876771	0.903176839907397
ENSG00000067445	513	433	459	829	669	430	643	468	0.729	-0.456	0.181658447575639	0.547813755970285
ENSG00000067533	1431	1426	975	1147	1189	818	1051	1277	1.214	0.28	0.373183488450973	0.756090944451798
ENSG00000067560	27078	26100	26990	26189	28149	18999	24446	26723	1.093	0.128	0.626703863819889	0.891238083280907
ENSG00000067596	2475	2093	1699	2383	2169	2392	2315	2089	0.903	-0.148	0.571214995164007	0.867176083839767
ENSG00000067601	164	234	113	156	166	125	149	170	1.138	0.186	0.626850830960828	0.891238083280907
ENSG00000067606	37	15	42	60	9	13	27	31	1.155	0.207	0.798455200209644	0.946096159034269
ENSG00000067646	1463	1423	895	0	1171	1406	859	1260	1.467	0.553	0.787472428127535	0.942593296968148
ENSG00000067704	4841	4954	3429	4669	5114	4896	4893	4408	0.901	-0.151	0.570394992816835	0.866820737115348
ENSG00000067715	12	14	4	137	48	17	67	10	0.144	-2.796	0.00100251446311376	0.0135017773424717
ENSG00000067798	4189	5085	3356	1891	1277	1425	1531	4210	2.749	1.459	2.62546943676387e-06	7.45768536217634e-05
ENSG00000067829	875	374	1883	1310	1771	1239	1440	1044	0.725	-0.463	0.416601608570666	0.785245732566033
ENSG00000067836	165	83	390	262	302	152	239	213	0.892	-0.165	0.78265321986556	0.941445457794793
ENSG00000067840	115	72	243	26	13	16	18	143	1988-07-01	2.978	4.03639064839011e-07	1.35482329589442e-05
ENSG00000067842	0	5	3	3	2	0	2	3	1.471	0.557	0.754565259352563	0.934067268707193
ENSG00000067900	7259	8415	4754	6151	5995	5187	5778	6809	1.178	0.237	0.453134045696959	0.807469815577471
ENSG00000067955	3038	3029	2404	2957	2812	2453	2741	2824	2023-03-01	0.043	0.861080575120377	0.965185439619849
ENSG00000067992	38	75	57	132	94	39	88	57	0.64	-0.645	0.242456951492859	0.628424400973063
ENSG00000068001	111	22	433	271	452	258	327	189	0.577	-0.793	0.34814525554332	0.735847056206552
ENSG00000068024	735	490	547	438	519	790	582	591	1.015	0.022	0.951884426592528	0.989453774461147
ENSG00000068028	580	611	1135	1568	1480	771	1273	775	0.609	-0.715	0.104496821034914	0.408833173482478
ENSG00000068078	8	8	12	26	19	16	20	9	0.464	-1.106	0.0675374024968757	0.313012112429774
ENSG00000068079	1191	471	1524	692	974	1012	893	1062	1.191	0.252	0.59823428682549	0.877870443186132
ENSG00000068097	984	983	826	860	717	746	774	931	1.202	0.265	0.266488454579423	0.654890226715416
ENSG00000068120	1082	571	1607	1563	1699	1294	1519	1087	0.716	-0.482	0.264372995767089	0.652235114896154
ENSG00000068137	152	75	414	334	363	273	323	214	0.663	-0.592	0.326446310539471	0.718511780891267
ENSG00000068305	6991	7120	5736	2773	3494	3569	3279	6616	2.018	1.013	6.0916950936811e-05	0.00120473999217759
ENSG00000068308	1852	1705	2241	1834	2136	1872	1947	1933	0.992	-0.011	0.964130789637399	0.991703599752654
ENSG00000068323	3756	2105	5226	3847	4842	4196	4295	3696	0.861	-0.217	0.586821548390656	0.873071544632542
ENSG00000068354	391	326	568	401	639	417	486	428	0.883	-0.18	0.625559716960808	0.890637356822834
ENSG00000068366	4007	3969	2708	4395	5301	6864	5520	3561	0.645	-0.632	0.0491030311677973	0.256193850283154
ENSG00000068383	806	582	1062	693	637	743	691	817	1.183	0.243	0.452255776865336	0.80703552681401
ENSG00000068394	418	188	767	537	676	418	544	458	0.843	-0.247	0.642910167754204	0.897187436951842
ENSG00000068400	1575	1566	2119	1522	1615	1792	1643	1753	1.068	0.094	0.717675506766383	0.923328961318042
ENSG00000068438	1011	678	1732	1440	1596	981	1339	1140	0.852	-0.231	0.596999904059353	0.877158097209556
ENSG00000068489	650	961	499	4225	1793	569	2196	703	0.32	-1.643	0.0133889329805105	0.104468916740246
ENSG00000068615	26	42	17	11	3	0	5	28	6.205	2.634	0.00577583472914643	0.0554151990702305
ENSG00000068650	1076	755	869	862	975	1503	1113	900	0.809	-0.306	0.371733112684184	0.754850442816471
ENSG00000068654	4581	5399	4071	4804	3288	3493	3862	4684	1.213	0.278	0.335279415729548	0.725683373426446
ENSG00000068697	32521	31327	31099	22979	22641	34182	26601	31649	2019-01-01	0.251	0.373132625981714	0.756090944451798
ENSG00000068724	2030	1015	2973	1916	3051	3194	2720	2006	0.738	-0.439	0.345016190751108	0.733098850932369
ENSG00000068745	1400	932	1721	2044	2160	1499	1901	1351	0.711	-0.492	0.156999791820786	0.509642213545292
ENSG00000068781	0	2	1	0	1	2	1	1	0.651	-0.619	0.779051711323433	NA
ENSG00000068784	760	755	528	849	693	663	735	681	0.926	-0.111	0.702301623478869	0.917888136714387
ENSG00000068793	3204	1931	3743	3532	4388	3395	3772	2959	0.785	-0.35	0.314545779061368	0.706339243734732
ENSG00000068796	1658	1468	944	1612	1127	1202	1314	1357	1.033	0.046	0.892099586936031	0.97371634465002
ENSG00000068831	21	35	91	4	4	3	4	49	13.043	3.705	2.19276338551323e-06	6.32827414435969e-05
ENSG00000068878	3961	4425	3266	4243	4308	4070	4207	3884	0.923	-0.116	0.629078703311155	0.892134117969799
ENSG00000068885	2147	2877	1486	2415	1820	2905	2380	2170	0.912	-0.133	0.717103434868951	0.923184833452308
ENSG00000068903	1515	738	2570	2107	2933	2614	2551	1608	0.63	-0.666	0.168304317120379	0.528481423427383
ENSG00000068912	4474	3798	3322	3197	3164	3853	3405	3865	1.135	0.183	0.473612357062773	0.817663570593523
ENSG00000068971	607	362	897	714	783	608	702	622	0.887	-0.172	0.669569828244459	0.908107755510869
ENSG00000068976	104	65	168	8	9	11	9	112	11.999	3.585	3.70204372587772e-11	2.52439675642185e-09
ENSG00000068985	0	0	0	0	0	0	0	0	NA	NA	NA	NA
ENSG00000069011	5	6	16	0	2	0	1	9	11.213	3.487	0.0155292191848508	0.116205553573669
ENSG00000069018	0	0	0	0	0	0	0	0	NA	NA	NA	NA
ENSG00000069020	475	448	386	337	378	470	395	436	1.105	0.145	0.599263973601274	0.878512583586181
ENSG00000069122	296	570	329	0	0	0	0	398	2432.04	11.248	5.0142617428884e-19	1.01297459658202e-16
ENSG00000069188	20	40	54	8	415	4	142	38	0.267	-1.905	NA	NA
ENSG00000069206	0	0	0	0	0	0	0	0	NA	NA	NA	NA
ENSG00000069248	2026	1825	1439	2032	1701	1821	1851	1763	0.952	-0.071	0.787348680864953	0.942593296968148
ENSG00000069275	32625	47021	17595	34080	23671	21298	26350	32414	2023-01-01	0.299	0.49656998661142	0.829916694719146
ENSG00000069329	6261	6990	4327	6519	6328	6496	6448	5859	0.909	-0.138	0.628849041218354	0.892098504586657
ENSG00000069345	2943	2755	2766	2832	2976	3126	2978	2821	0.948	-0.078	0.699078399183564	0.91668222389822
ENSG00000069399	925	562	1442	520	452	1453	808	976	1.209	0.274	0.632975597189207	0.894062800729304
ENSG00000069424	152	92	213	171	237	236	215	152	0.712	-0.49	0.229861898286119	0.611908225782358
ENSG00000069431	3306	2147	1529	3499	1609	3042	2717	2327	0.857	-0.223	0.617058279005401	0.887511136480959
ENSG00000069482	1	0	2	42	0	1	14	1	0.069	-3.867	0.0459829710568578	0.246031659001247
ENSG00000069493	206	337	202	327	364	141	277	248	0.895	-0.161	0.729868001924481	0.926468185424839
ENSG00000069509	527	487	433	457	466	514	479	482	1.008	0.011	0.963437373843688	0.991460304744623
ENSG00000069535	26	23	26	1	6	40	16	25	1.613	0.69	0.506519818193405	0.836105938628108
ENSG00000069667	3122	4460	2106	1100	1755	2813	1889	3229	1.709	0.773	0.0976226211421528	0.391577394434733
ENSG00000069696	9	5	35	4	12	11	9	16	1.788	0.838	0.358336319113408	0.743358721108966
ENSG00000069702	5218	3561	2859	2570	4364	6670	4535	3879	0.856	-0.225	0.616236619689714	0.887371305975239
ENSG00000069712	294	310	212	239	153	269	220	272	1.236	0.305	0.394590578994862	0.772611001079103
ENSG00000069764	0	0	0	0	0	0	0	0	NA	NA	NA	NA
ENSG00000069812	1	0	2	3	1	8	4	1	0.278	-1.845	0.259377730326532	0.646753837667357
ENSG00000069849	3882	3610	3760	3472	4923	2797	3731	3751	1.005	0.007	0.980662294573208	0.994962873323613
ENSG00000069869	1812	1942	1111	2995	2268	2186	2483	1622	0.653	-0.615	0.0685088016733097	0.316293519216203
ENSG00000069943	433	561	461	534	878	456	623	485	0.778	-0.362	0.314994105482766	0.706905376257834
ENSG00000069956	5716	5128	3469	4384	3891	5013	4429	4771	1.077	0.107	0.727150613582354	0.926133841699664
ENSG00000069966	1198	1046	1114	1042	1395	1078	1172	1119	0.955	-0.066	0.795297447934227	0.9443421325879
ENSG00000069974	1495	1465	1071	907	618	1261	929	1344	1.448	0.534	0.147153301372957	0.492470314673765
ENSG00000069998	520	274	1019	858	1072	736	889	604	0.681	-0.555	0.274189717886836	0.66313708504445
ENSG00000070010	2618	2384	2655	2222	2419	1875	2172	2552	1.175	0.233	0.319795122470088	0.710889692237085
ENSG00000070018	5213	5487	2796	2272	1393	2745	2137	4499	2.106	1.074	0.00984436498249016	0.0832208812911644
ENSG00000070019	0	0	1	0	0	0	0	0	2.414	1.271	0.755341417326518	NA
ENSG00000070031	0	0	0	0	0	0	0	0	NA	NA	NA	NA
ENSG00000070047	473	246	1134	840	822	633	765	618	0.808	-0.307	0.582109499524824	0.870241407905745
ENSG00000070061	2399	2007	1591	2161	1607	2095	1954	1999	1.023	0.033	0.911651162383447	0.979241280365762
ENSG00000070081	6924	5282	5009	4804	4711	4545	4687	5738	1.224	0.292	0.243955017625236	0.630404263118602
ENSG00000070087	6582	5666	7094	6912	7522	4303	6246	6447	1.032	0.046	0.886323771744529	0.9723325749692
ENSG00000070159	79	55	62	11	5	1	6	65	10.918	3.449	1.46023660375093e-07	5.32284560315009e-06
ENSG00000070182	0	0	0	3	2	0	2	0	0.126	-2.994	0.341929669810802	NA
ENSG00000070190	1	0	0	0	0	0	0	0	2.414	1.271	0.755341417326518	NA
ENSG00000070193	1	0	0	0	48	13	20	0	0.019	-5.703	0.0032657673031823	0.0358157412610799
ENSG00000070214	4401	4643	2669	4158	6663	7532	6118	3904	0.638	-0.648	0.0875405980500352	0.366720458808055
ENSG00000070269	1100	1423	870	1194	1029	1228	1150	1131	0.983	-0.025	0.93191790710143	0.983950734248445
ENSG00000070366	2442	1717	2666	2983	2923	2654	2853	2275	0.798	-0.326	0.245961444347001	0.632727674165503
ENSG00000070367	5915	5563	3558	4898	4193	4620	4570	5012	1.097	0.133	0.661591210009598	0.906067426095771
ENSG00000070371	1005	832	1211	780	550	388	573	1016	1.773	0.826	0.0245325122778174	0.161614031746491
ENSG00000070388	2	0	4	3	1	0	1	2	1.404	0.49	0.789199483599845	NA
ENSG00000070404	2340	1238	2125	1191	1584	1766	1514	1901	1.256	0.329	0.361849968818903	0.746312218406507
ENSG00000070413	1155	444	2191	1456	1836	1412	1568	1263	0.806	-0.312	0.575676977440661	0.868253008683975
ENSG00000070423	110	28	376	218	228	121	189	171	0.907	-0.141	0.858762232607126	0.964964324113706
ENSG00000070444	2053	1577	2917	1778	2793	2357	2309	2182	0.945	-0.081	0.820441707479368	0.953575676504156
ENSG00000070476	841	695	1203	1111	777	1145	1011	913	0.904	-0.146	0.672241746464631	0.908808327189651
ENSG00000070495	1366	1629	1825	872	1387	2044	1434	1607	1.121	0.164	0.67495731018902	0.909709097959523
ENSG00000070501	365	380	361	365	269	215	283	369	1.301	0.379	0.22260974074492	0.603074590292291
ENSG00000070526	1	0	0	0	0	0	0	0	2.414	1.271	0.755341417326518	NA
ENSG00000070540	6515	5104	5533	3117	5523	7409	5350	5717	1.069	0.096	0.805629700003637	0.948966543261829
ENSG00000070601	0	2	0	0	1	0	0	1	1.239	0.31	0.939496412051385	NA
ENSG00000070610	1416	839	1542	1685	2063	1662	1803	1266	0.702	-0.51	0.130164917559335	0.462838915500855
ENSG00000070614	13007	7494	14695	19191	19453	9568	16071	11732	0.73	-0.454	0.288394469987786	0.678708205036036
ENSG00000070669	9906	10680	8694	10685	1385	3907	5326	9760	1.833	0.874	0.180953412872448	0.546732211202517
ENSG00000070718	2091	2045	1550	1833	1298	1263	1465	1895	1.294	0.372	0.21373545140353	0.59049857996767
ENSG00000070729	0	2	0	2	0	0	1	1	0.67	-0.577	0.876650877492366	NA
ENSG00000070731	31	29	53	6	19	18	14	38	2.677	1.421	0.019132037892147	0.135370910336056
ENSG00000070748	0	0	0	0	0	0	0	0	NA	NA	NA	NA
ENSG00000070756	44862	39250	36904	39239	39004	41113	39785	40339	1.014	0.02	0.925784976918714	0.982615179665875
ENSG00000070759	147	97	115	89	91	142	107	120	1.124	0.169	0.649545006166358	0.899632527282117
ENSG00000070761	525	368	675	586	591	463	547	523	0.956	-0.064	0.84867705263627	0.96225299770626
ENSG00000070770	3443	3667	2933	3535	3466	3825	3609	3348	0.928	-0.108	0.631249748427245	0.89339979151672
ENSG00000070778	3013	2680	2103	2680	2402	2287	2456	2599	1.058	0.081	0.757014827795673	0.935182467202088
ENSG00000070785	942	772	846	831	938	712	827	853	1.032	0.045	0.857985950704074	0.964743253767127
ENSG00000070808	19	32	29	41	121	14	59	27	0.457	-1.13	0.136983512292864	0.476435023095687
ENSG00000070814	805	493	1396	1958	1252	1103	1438	898	0.625	-0.679	0.149582110548923	0.49649043721542
ENSG00000070831	17596	25139	13692	20077	21682	15947	19235	18809	0.978	-0.032	0.923373825924741	0.982082881574068
ENSG00000070882	1688	1328	1099	2791	4088	2824	3234	1372	0.424	-1.238	0.000112156670078624	0.00206330091950599
ENSG00000070886	0	0	0	0	0	0	0	0	NA	NA	NA	NA
ENSG00000070915	0	0	0	1	0	0	0	0	0.636	-0.652	0.873038293230561	NA
ENSG00000070950	545	525	441	863	501	338	567	504	0.888	-0.172	0.680287276162953	0.911528123499885
ENSG00000070961	10597	11939	6051	5858	6097	11249	7735	9529	1.232	0.301	0.478540823928106	0.820417972186494
ENSG00000070985	0	0	0	0	0	0	0	0	NA	NA	NA	NA
ENSG00000071051	805	460	1063	579	519	496	531	776	1.462	0.548	0.15146066718417	0.500378080674464
ENSG00000071054	16791	17375	11325	18331	18309	20074	18905	15164	0.802	-0.318	0.257210961326779	0.644025499830842
ENSG00000071073	1	0	2	0	1	0	0	1	1.882	0.912	0.741463695779389	NA
ENSG00000071082	25931	26900	23253	22969	19288	20492	20916	25361	1.213	0.278	0.205639261982412	0.580110398057245
ENSG00000071127	13368	10137	18336	14258	13916	7284	11819	13947	2018-01-01	0.239	0.55282639776115	0.858856868009658
ENSG00000071189	3232	2999	2083	2272	2308	3289	2623	2771	1.056	0.079	0.805750121432289	0.948966543261829
ENSG00000071203	0	0	0	0	0	0	0	0	NA	NA	NA	NA
ENSG00000071205	1396	1150	1388	1454	1158	1310	1307	1311	1.004	0.005	0.98334870590993	0.995247685480787
ENSG00000071242	4621	3142	5013	3717	5934	4155	4602	4259	0.925	-0.112	0.741861587041575	0.930868988534897
ENSG00000071243	815	832	587	619	620	631	623	745	1.194	0.256	0.333704699523385	0.72466955845866
ENSG00000071246	804	578	735	760	612	815	729	706	0.969	-0.045	0.872644082852266	0.968030754044493
ENSG00000071282	3258	2133	5866	1832	3837	2071	2580	3752	1.454	0.54	0.274370294803715	0.663260870640028
ENSG00000071462	1866	1540	2320	2275	2230	1620	2042	1909	0.935	-0.097	0.750161520838846	0.932777664785503
ENSG00000071537	24045	24165	12159	10529	7032	15698	11086	20123	1.815	0.86	0.051964879209071	0.265809642980556
ENSG00000071539	152	151	195	1140	463	108	570	166	0.291	-1.782	0.0126893574849877	0.10069498949908
ENSG00000071553	4572	2081	5552	3832	5274	4102	4403	4068	0.924	-0.114	0.79059198926365	0.942745345693498
ENSG00000071564	627	326	1345	1486	1083	865	1145	766	0.67	-0.578	0.288675633878797	0.678843995732589
ENSG00000071575	3223	2392	2974	527	1423	1151	1034	2863	1977-02-01	1947-01-01	0.000608172107077346	0.008846735038078
ENSG00000071626	2366	1739	3694	3814	3357	2527	3233	2600	0.804	-0.314	0.414177244209784	0.783504041272104
ENSG00000071655	468	290	1144	888	964	674	842	634	0.753	-0.409	0.443822879088758	0.802368497997533
ENSG00000071677	0	0	0	0	0	0	0	0	NA	NA	NA	NA
ENSG00000071794	2580	2500	1640	2170	1538	1770	1826	2240	1.227	0.295	0.35171666085007	0.738844250819738
ENSG00000071859	3439	2181	4326	3599	4365	3146	3703	3315	0.895	-0.16	0.653812778477058	0.901615120865078
ENSG00000071889	450	276	974	610	677	567	618	567	0.918	-0.123	0.803289797270421	0.94864031128701
ENSG00000071894	693	188	2298	1743	1185	1055	1328	1060	0.798	-0.325	0.666761654659697	0.907327770641964
ENSG00000071909	1	0	2	4	7	50	20	1	0.05	-4.315	0.001960229119063	0.0236849148337987
ENSG00000071967	55992	49683	33526	13134	31822	57934	34297	46400	1.353	0.436	0.425202517160238	0.790979140355912
ENSG00000071991	0	0	0	0	0	0	0	0	NA	NA	NA	NA
ENSG00000071994	1392	1127	1325	1493	1536	1437	1489	1281	0.861	-0.215	0.337061744730231	0.72727959886844
ENSG00000072041	211	129	99	1064	395	696	718	146	0.204	-2.293	2.89174503187827e-06	8.11791696221828e-05
ENSG00000072042	3367	4328	2702	2134	3136	2433	2568	3466	1.349	0.432	0.175118465227575	0.538381559430986
ENSG00000072062	2956	2210	3587	3477	4144	3164	3595	2918	0.812	-0.301	0.320613172445624	0.711683542368516
ENSG00000072071	197	111	373	90	41	181	104	227	2.195	1.134	0.0804147739692701	0.347857865543274
ENSG00000072080	0	0	0	0	0	0	0	0	NA	NA	NA	NA
ENSG00000072110	19531	13782	28166	21537	19906	9523	16989	20493	1.206	0.271	0.544349029190425	0.855110377033929
ENSG00000072121	2216	2101	1735	2024	2047	2254	2108	2017	0.957	-0.064	0.784792755186755	0.941824804907168
ENSG00000072133	121	117	52	82	73	42	66	97	1.461	0.547	0.263562475551973	0.651394456666672
ENSG00000072134	1600	972	1819	1799	1653	1718	1723	1464	0.85	-0.235	0.473621947517393	0.817663570593523
ENSG00000072135	1558	1323	1577	1287	1774	1221	1427	1486	1.041	0.058	0.834880752123113	0.957744644583836
ENSG00000072163	693	390	2249	156	204	58	139	1111	7.966	2.994	2.42195633753916e-05	0.000543644944883142
ENSG00000072182	13	6	33	15	2	7	8	17	2.232	1.159	0.221656856482217	0.60136018525513
ENSG00000072195	2195	1543	5699	2249	1550	682	1494	3146	2.106	1.075	0.0809422228238545	0.348674190625835
ENSG00000072201	29	39	33	760	1750	706	1072	34	0.031	-5	8.9472310919918e-26	3.94700708743867e-23
ENSG00000072210	1652	1448	1306	1292	1990	6009	3097	1469	0.474	-1.076	0.0614428212273816	0.295078432270847
ENSG00000072274	13989	13155	7023	9611	6866	11786	9421	11389	1.209	0.274	0.48740027164043	0.825482923639378
ENSG00000072310	1021	505	2413	834	1214	1122	1057	1313	1.243	0.314	0.579764432046838	0.869264615601336
ENSG00000072315	0	0	0	0	0	0	0	0	NA	NA	NA	NA
ENSG00000072364	12701	14267	7641	9421	9598	10560	9860	11536	2017-01-01	0.227	0.489880803415807	0.826768353443839
ENSG00000072401	1183	1040	864	955	1097	1534	1195	1029	0.861	-0.216	0.492066204650281	0.828452611552338
ENSG00000072415	1502	1477	897	2075	2214	1576	1955	1292	0.661	-0.598	0.0732954156220646	0.329291702444879
ENSG00000072422	2032	1845	1500	1836	2188	1504	1843	1792	0.972	-0.04	0.887327211239441	0.972573014220123
ENSG00000072444	1	12	4	4	4	1	3	6	1995-01-01	0.963	0.436197504620919	0.798631039856929
ENSG00000072501	3271	2711	1893	5659	2564	2239	3487	2625	0.753	-0.41	0.373755477126324	0.75664086300236
ENSG00000072506	735	368	1217	897	1086	631	871	773	0.888	-0.172	0.726707361828515	0.925995172255
ENSG00000072518	912	562	1376	1276	1210	1204	1230	950	0.773	-0.371	0.341741865206006	0.730802448258214
ENSG00000072571	163	222	149	1693	687	157	846	178	0.21	-2.251	0.00177691954618683	0.0218859788663102
ENSG00000072609	1539	1331	2264	1259	1654	1415	1443	1711	1.186	0.247	0.443541142887672	0.802114211066979
ENSG00000072657	139	194	102	126	455	1	194	145	0.745	-0.424	0.71410626139245	0.92187923336444
ENSG00000072682	17696	11621	14323	8839	7644	10194	8892	14547	1.636	0.71	0.0142145924140899	0.108795811533755
ENSG00000072694	0	0	0	0	0	0	0	0	NA	NA	NA	NA
ENSG00000072736	1408	1112	809	767	576	847	730	1110	1952-01-01	0.604	0.0741004631090707	0.331095767067113
ENSG00000072756	1451	1395	1070	1333	1145	1123	1200	1305	1.087	0.121	0.642380716852996	0.897187436951842
ENSG00000072778	4975	2255	6708	7215	8346	6555	7372	4646	0.63	-0.666	0.132631286387486	0.467999880619582
ENSG00000072786	1145	722	1569	1454	1866	899	1406	1145	0.815	-0.295	0.496735970409433	0.829978618624918
ENSG00000072803	4835	3987	3195	3096	2930	3481	3169	4006	1.264	0.338	0.219025995460423	0.597937094957377
ENSG00000072818	22	11	58	29	17	19	22	30	1.407	0.493	0.483029845997438	0.822238765569297
ENSG00000072832	5	3	9	9	4	2	5	6	1.129	0.175	0.856291552098393	0.964615318191567
ENSG00000072840	4964	2886	4975	6053	6186	7112	6450	4275	0.663	-0.593	0.065523113079892	0.306507768918612
ENSG00000072849	1928	1580	1884	1991	2106	2117	2071	1797	0.868	-0.204	0.357245092900759	0.742213757972908
ENSG00000072858	3	0	1	0	0	0	0	1	1968-07-01	2.941	0.395069953410818	NA
ENSG00000072864	1123	1255	1098	2556	1474	1137	1722	1159	0.673	-0.572	0.134329135532741	0.471220154767239
ENSG00000072952	7023	7936	7372	223	759	146	376	7444	19.773	4.305	7.93969396169814e-13	6.97660262910842e-11
ENSG00000072954	52	37	68	25	58	89	57	52	0.929	-0.107	0.850422767204628	0.962784540957408
ENSG00000072958	869	340	1891	1426	2020	1282	1576	1033	0.656	-0.608	0.30694751835449	0.697537590070507
ENSG00000073008	3067	2792	3878	2779	1869	1920	2189	3246	1.483	0.568	0.063467724200658	0.301108318663792
ENSG00000073009	162	51	461	401	406	285	364	225	0.618	-0.694	0.317981051343789	0.709850088386588
ENSG00000073050	466	245	690	845	620	476	647	467	0.723	-0.468	0.31272275583823	0.70394292776454
ENSG00000073060	1268	792	1594	369	593	538	500	1218	2.438	1.286	0.000808623926274908	0.0112914824227121
ENSG00000073067	0	0	0	0	0	0	0	0	NA	NA	NA	NA
ENSG00000073111	301	139	450	1175	648	220	681	297	0.436	-1.199	0.06815965241571	0.314883318362468
ENSG00000073146	12	8	17	110	87	104	100	12	0.125	-2.997	3.09342498109734e-11	2.13634103486901e-09
ENSG00000073150	39	20	87	25	17	40	27	49	1.807	0.853	0.193573797141222	0.5640726879219
ENSG00000073169	235	146	684	373	453	361	396	355	0.898	-0.154	0.789422115422763	0.942745345693498
ENSG00000073282	28	31	23	3	1	69	24	27	1.133	0.18	0.879426217178145	0.970240031427606
ENSG00000073331	1476	1591	1203	962	705	1210	959	1423	1.484	0.57	0.0740179024588747	0.331051309652604
ENSG00000073350	0	2	1	0	0	0	0	1	4.979	2.316	0.56152660026067	NA
ENSG00000073417	1602	1432	1290	1320	1181	1419	1307	1441	1.103	0.142	0.549201157631847	0.857026582686255
ENSG00000073464	124	91	70	164	74	317	185	95	0.516	-0.955	0.0955617472155464	0.386466366288354
ENSG00000073536	244	163	337	530	401	396	442	248	0.562	-0.832	0.0253408544325405	0.165424717272897
ENSG00000073578	2101	1095	3414	2225	3467	2799	2830	2203	0.779	-0.361	0.440180160935167	0.800725614734569
ENSG00000073584	2882	3042	2214	3030	3469	2818	3106	2713	0.873	-0.196	0.454880890662052	0.808344733027862
ENSG00000073598	1	3	3	1	0	2	1	2	2.314	1.211	0.4785573978192	NA
ENSG00000073605	1469	3109	1767	1479	1035	1591	1368	2115	1.545	0.628	0.114544583049078	0.430452316710195
ENSG00000073614	3554	3608	2213	2634	2241	3157	2677	3125	1.167	0.223	0.492614502242272	0.828506068612753
ENSG00000073670	28	11	55	39	32	18	30	31	1.069	0.097	0.886254241900226	0.9723325749692
ENSG00000073711	947	953	614	1984	1930	1216	1710	838	0.49	-1.03	0.0032130230290411	0.0353628848247212
ENSG00000073712	17266	14680	13709	6573	5581	5901	6018	15218	2.529	1.338	1.04248291656556e-08	4.60824350193888e-07
ENSG00000073734	0	0	0	0	0	0	0	0	NA	NA	NA	NA
ENSG00000073737	0	0	0	0	0	0	0	0	NA	NA	NA	NA
ENSG00000073754	3	3	0	0	0	0	0	2	11.753	3.555	0.238869323670756	NA
ENSG00000073756	649	1255	533	750	40	4251	1680	812	0.483	-1.049	0.329612386580854	0.72115695064496
ENSG00000073792	2750	2413	3117	3749	3340	2908	3332	2760	0.828	-0.272	0.281829729230503	0.670485519155466
ENSG00000073803	1211	1374	1037	809	1168	1081	1019	1207	1.184	0.244	0.391415912069349	0.769132601678955
ENSG00000073849	194	206	177	23	19	21	21	192	2023-11-09	3.187	1.87707903152068e-21	4.88854702956037e-19
ENSG00000073861	0	0	0	0	0	0	0	0	NA	NA	NA	NA
ENSG00000073905	9	15	14	17	13	8	13	13	1.018	0.025	0.968899535041435	0.992324585401298
ENSG00000073910	1120	902	818	257	472	228	319	947	2.963	1.567	5.249680058775e-05	0.00105976707192454
ENSG00000073921	15978	18325	14087	12414	13611	11854	12626	16130	1.277	0.353	0.133377946812683	0.469177819089172
ENSG00000073969	2389	1856	1717	1543	2021	1798	1787	1987	1.112	0.153	0.577298588315515	0.868338061723482
ENSG00000074047	703	537	973	658	326	111	365	738	2.022	1.016	0.0986818252369814	0.394029331425827
ENSG00000074054	3717	3719	2899	2962	2659	2959	2860	3445	1.204	0.268	0.262690159975437	0.651033077049879
ENSG00000074071	311	117	677	422	614	296	444	368	0.83	-0.269	0.667342269807118	0.907327770641964
ENSG00000074181	5453	5162	13226	423	380	78	294	7947	27.066	4.758	5.14940257244473e-13	4.73657387259426e-11
ENSG00000074201	2119	1859	2201	2563	2482	2871	2639	2060	0.781	-0.357	0.109268672832187	0.419827876278094
ENSG00000074211	71	74	122	5	25	4	11	89	7.478	2.903	4.27735442777234e-05	0.000891611675449734
ENSG00000074219	811	650	984	1118	978	1030	1042	815	0.783	-0.353	0.199495542873505	0.571922500630461
ENSG00000074266	1102	1725	890	1166	832	946	981	1239	1.262	0.335	0.35202806864018	0.73907034718232
ENSG00000074276	3	0	2	1	1	6	3	2	0.709	-0.496	0.764320408337274	NA
ENSG00000074317	0	0	3	1	1	0	1	1	1.787	0.838	0.764757631707512	NA
ENSG00000074319	2387	1982	2486	2018	2076	2122	2072	2285	1.103	0.142	0.529564321149848	0.84973050655084
ENSG00000074356	2701	2988	2272	3316	2307	2657	2760	2654	0.961	-0.057	0.837547327453693	0.958850434886182
ENSG00000074370	44	26	126	44	21	241	102	65	0.647	-0.629	0.49282286543111	0.828564910878033
ENSG00000074410	6336	6066	6638	2919	4308	11582	6270	6347	1.012	0.018	0.973365966441264	0.9927741607745
ENSG00000074416	7377	6325	11939	4914	4932	4600	4815	8547	1.775	0.828	0.0134762890349152	0.104785418625441
ENSG00000074527	5015	5353	5860	399	702	567	556	5409	9.728	3.282	4.34327971710344e-26	1.99753902904059e-23
ENSG00000074582	866	544	1001	1255	1051	834	1047	804	0.768	-0.38	0.283326269384227	0.672343905918262
ENSG00000074590	7505	6453	4972	2374	1163	1336	1624	6310	3.884	1.958	4.16438010057612e-07	1.3934557314869e-05
ENSG00000074603	3828	4791	2324	3098	3305	3598	3334	3648	1.094	0.13	0.710902335617684	0.920419022507161
ENSG00000074621	1098	1398	730	1346	776	942	1021	1075	1.053	0.074	0.846828768893486	0.961436778192203
ENSG00000074657	4182	3425	3090	3542	2877	3449	3289	3566	1.084	0.117	0.651377723911775	0.900647842678094
ENSG00000074660	20	12	52	30	44	29	34	28	0.833	-0.264	0.678269733345334	0.911023774175507
ENSG00000074695	12117	11589	7383	10320	9012	12010	10447	10363	0.992	-0.012	0.970264598912214	0.992324959226638
ENSG00000074696	4171	3571	2964	3711	4263	3603	3859	3569	0.925	-0.113	0.662632284375669	0.9065293421635
ENSG00000074706	5	5	4	8	7	2	6	5	0.79	-0.341	0.716362111984449	0.922872841805581
ENSG00000074755	2847	1814	2966	2463	2798	2768	2676	2542	0.95	-0.074	0.806697033258498	0.949192614048208
ENSG00000074771	0	0	0	0	0	0	0	0	NA	NA	NA	NA
ENSG00000074800	45468	37421	53384	53808	52553	34126	46829	45424	0.97	-0.044	0.889602305374943	0.973012368212558
ENSG00000074803	0	0	0	0	0	1	0	0	0.636	-0.652	0.873038293230561	NA
ENSG00000074842	3241	1321	5474	3571	5500	3002	4024	3345	0.831	-0.266	0.624258702682377	0.890103965513341
ENSG00000074855	170	71	342	269	294	266	276	194	0.704	-0.505	0.362544077378795	0.746801087295479
ENSG00000074935	2063	2577	1796	2282	507	1878	1556	2145	1.379	0.463	0.399152761639869	0.775074027838103
ENSG00000074964	632	365	1797	675	1012	1231	973	931	0.958	-0.061	0.918877824188451	0.980936488552163
ENSG00000074966	7	5	6	4	15	39	19	6	0.313	-1.677	0.0766059567540915	0.337403495342634
ENSG00000075035	3	8	1	0	0	0	0	4	22.697	4.504	0.0333704980823479	NA
ENSG00000075043	0	0	0	0	0	0	0	0	NA	NA	NA	NA
ENSG00000075073	25	18	28	8	5	10	8	24	3.165	1.662	0.0058520170168687	0.0558980114169835
ENSG00000075089	1099	1572	777	963	871	1034	956	1149	1.201	0.265	0.448534827137804	0.805298594090339
ENSG00000075131	284	310	246	422	305	185	304	280	0.919	-0.121	0.756134941451307	0.934886054705225
ENSG00000075142	2391	1961	2383	2018	2336	2170	2175	2245	1.033	0.046	0.840912996261864	0.959673476965127
ENSG00000075151	7463	6647	5304	5888	6279	6926	6364	6471	1.017	0.024	0.925158548648238	0.982529150247872
ENSG00000075188	859	966	654	1128	979	850	986	826	0.838	-0.256	0.37511735573834	0.756654038112723
ENSG00000075213	611	1087	577	1987	3872	1345	2401	758	0.316	-1.664	0.000763433022508965	0.0107577367761107
ENSG00000075218	94	117	181	1306	591	114	670	131	0.195	-2.36	0.00149080551400168	0.0188672435542508
ENSG00000075223	5236	3839	2825	23363	10633	20562	18186	3967	0.218	-2.197	1.90895468294887e-07	6.80923505389815e-06
ENSG00000075234	343	211	554	542	192	523	419	369	0.883	-0.18	0.73835675231649	0.929462707996897
ENSG00000075239	2121	1722	2352	2067	3786	2303	2719	2065	0.76	-0.397	0.256877624563865	0.643744940540262
ENSG00000075240	417	225	722	501	862	982	782	455	0.582	-0.78	0.122962417228616	0.448373078747263
ENSG00000075275	5	2	8	72	109	7	63	5	0.08	-3.639	0.000223229068014343	0.00378456434054748
ENSG00000075290	0	0	0	0	0	1	0	0	0.636	-0.652	0.873038293230561	NA
ENSG00000075292	5322	6205	3839	4963	4401	5783	5049	5122	1.014	0.021	0.945567215977758	0.98802632894748
ENSG00000075303	781	761	527	934	656	815	802	690	0.86	-0.218	0.480073159418575	0.820791063354577
ENSG00000075336	924	1060	801	1169	915	851	978	928	0.948	-0.077	0.780407236865086	0.941208661054271
ENSG00000075340	2	0	2	140	182	258	193	1	0.007	-7.101	5.22647550087611e-17	7.95602073429141e-15
ENSG00000075388	0	0	0	0	0	0	0	0	NA	NA	NA	NA
ENSG00000075391	4667	4816	3700	2968	4057	2970	3332	4394	1.319	0.399	0.152171976751725	0.501296535897747
ENSG00000075399	397	177	895	657	813	575	682	490	0.718	-0.477	0.405447532508165	0.77759710107792
ENSG00000075407	4557	6190	3253	2700	1972	3034	2569	4667	1.817	0.861	0.0168672640856564	0.123885940031224
ENSG00000075413	4045	3816	3902	3709	3340	3851	3633	3921	1.079	0.11	0.593412563711875	0.875397937432327
ENSG00000075415	11409	9305	11690	11433	15349	10925	12569	10801	0.859	-0.219	0.424968529620118	0.790952276241473
ENSG00000075420	16461	15053	10438	8368	7499	13514	9794	13984	1.428	0.514	0.159048016834044	0.513131631624582
ENSG00000075426	21029	21918	19581	4480	7689	8235	6801	20843	3.064	1.616	8.18832008101969e-07	2.58770068525324e-05
ENSG00000075429	0	0	0	0	0	0	0	0	NA	NA	NA	NA
ENSG00000075461	0	0	0	0	0	0	0	0	NA	NA	NA	NA
ENSG00000075539	1698	1434	1116	1807	2015	1588	1803	1416	0.785	-0.349	0.221609350190917	0.60136018525513
ENSG00000075568	3711	3171	3094	2843	2602	3181	2875	3325	1.157	0.21	0.368275853451558	0.751713961115097
ENSG00000075618	1250	360	4019	5763	7244	2655	5221	1876	0.359	-1.476	0.0553038966972175	0.277366364502797
ENSG00000075624	84262	97754	164449	156423	195490	82816	144910	115488	0.797	-0.327	0.464034557192652	0.81295623284772
ENSG00000075643	2438	2637	1674	2214	898	2654	1922	2250	2017-01-01	0.227	0.626316660270642	0.891238083280907
ENSG00000075651	943	858	658	729	1059	3441	1743	820	0.47	-1.089	0.0662744887448191	0.308814259260188
ENSG00000075673	0	0	0	0	1	1	1	0	0.238	-2.069	0.597371448075775	NA
ENSG00000075702	63	35	108	630	281	34	315	69	0.219	-2.189	0.0104711800836567	0.0868886866365923
ENSG00000075711	5928	5754	3984	3981	2572	3529	3361	5222	1.554	0.636	0.0466183033183803	0.248347742442652
ENSG00000075785	10326	8384	11532	9678	13748	12014	11813	10081	0.853	-0.229	0.415584153893496	0.784479613328418
ENSG00000075790	3422	3727	2339	2893	2543	3006	2814	3163	1.124	0.168	0.564747357009709	0.864475300325707
ENSG00000075826	653	479	660	759	854	1100	904	597	0.661	-0.596	0.0463993597477041	0.247689126109715
ENSG00000075856	2182	1611	2204	2250	1676	1855	1927	1999	1.038	0.054	0.847667680854785	0.961760377728734
ENSG00000075884	7	3	2	0	0	0	0	4	25.231	4.657	0.0191062072933492	0.135276703849668
ENSG00000075886	0	0	0	0	0	0	0	0	NA	NA	NA	NA
ENSG00000075891	0	0	0	0	0	0	0	0	NA	NA	NA	NA
ENSG00000075914	915	795	1244	1013	1579	1074	1222	985	0.806	-0.311	0.355977974215883	0.741216691508665
ENSG00000075945	4559	3741	3651	1409	1812	2307	1843	3984	2.163	1.113	0.0002242129572618	0.00379826589668579
ENSG00000075975	1592	1195	1628	1806	1424	1837	1689	1472	0.872	-0.198	0.471086341731446	0.816044295598891
ENSG00000076003	1248	1078	1140	1847	1703	794	1448	1155	0.798	-0.326	0.407335671144053	0.778856069655006
ENSG00000076043	5661	4625	6654	3084	3359	3787	3410	5647	1.656	0.728	0.00631937598231145	0.0593279237853529
ENSG00000076053	2015	2039	1204	1415	1413	1820	1549	1753	1.131	0.178	0.590022199008222	0.873975183564841
ENSG00000076067	2252	2090	1478	1684	2033	1507	1741	1940	1.114	0.156	0.602598392780114	0.880294679486798
ENSG00000076108	6258	5644	5599	4842	5740	6561	5714	5834	1.021	0.03	0.902041212174698	0.976830962495279
ENSG00000076201	1713	564	2834	2107	2438	1833	2126	1704	0.802	-0.319	0.567351345461739	0.865445511678836
ENSG00000076242	2260	2259	1651	2229	1610	1633	1824	2057	1.128	0.173	0.555332963117721	0.860058217511869
ENSG00000076248	752	625	588	874	1000	1174	1016	655	0.645	-0.632	0.0177522152291014	0.128438737290918
ENSG00000076258	173	202	128	67	167	316	183	168	0.915	-0.129	0.822498747400612	0.954190443217541
ENSG00000076321	1600	1394	1089	1209	1338	1305	1284	1361	2023-06-01	0.084	0.75101787369635	0.932916682006337
ENSG00000076344	335	71	799	300	405	741	482	402	0.835	-0.26	0.730505595052846	0.926679500387015
ENSG00000076351	613	380	472	260	429	418	369	488	1.326	0.407	0.252570065260244	0.639808960342688
ENSG00000076356	245	117	152	475	325	224	341	171	0.504	-0.99	0.0267205278147036	0.172024624479507
ENSG00000076382	330	323	395	2455	972	258	1228	349	0.285	-1.813	0.00860832126421395	0.0752436200757172
ENSG00000076513	3478	3938	3154	5867	7297	4421	5862	3523	0.601	-0.735	0.0143950318728536	0.109629847676082
ENSG00000076554	4	5	1	3	1	3	2	3	1.234	0.304	0.805838363083122	0.948966543261829
ENSG00000076555	1000	510	853	280	443	746	490	788	1.611	0.688	0.143609931685153	0.488023302509274
ENSG00000076604	1034	484	1713	1047	1399	1064	1170	1077	0.921	-0.119	0.806985574831222	0.949192614048208
ENSG00000076641	1763	1817	1261	942	1513	2127	1527	1614	1.057	0.079	0.839815056923818	0.959365401116862
ENSG00000076650	352	422	284	412	327	331	357	353	0.987	-0.019	0.947961421025585	0.988386070999955
ENSG00000076662	98	45	246	173	237	118	176	130	0.738	-0.437	0.489132514946871	0.826633853242162
ENSG00000076685	6025	6114	4946	5687	6326	5980	5998	5695	0.95	-0.075	0.74103659796828	0.93059008317448
ENSG00000076706	1170	1041	2423	1014	278	43	445	1545	3.471	1.795	0.0404080473531076	0.227167841764571
ENSG00000076716	1924	2553	1619	18	110	569	232	2032	8.751	3.129	0.000557177634574976	0.00820432680447731
ENSG00000076770	159	162	81	316	471	684	490	134	0.272	-1.876	2.92852006685394e-05	0.000643322050458483
ENSG00000076826	0	0	0	1	0	0	0	0	0.636	-0.652	0.873038293230561	NA
ENSG00000076864	68	35	170	11	11	6	9	91	10.086	3.334	1.71603379744812e-06	5.06745718109817e-05
ENSG00000076924	526	219	1265	891	924	653	823	670	0.815	-0.295	0.62447688979785	0.890179156571054
ENSG00000076928	919	522	2130	2127	2233	1483	1948	1190	0.611	-0.71	0.187453397278296	0.555710123249792
ENSG00000076944	5	2	11	5	10	14	10	6	0.611	-0.71	0.443342816776931	0.802007449506744
ENSG00000076984	900	394	2087	1111	1294	1013	1139	1127	0.989	-0.015	0.978848006839959	0.994256779091798
ENSG00000077009	0	0	0	0	0	0	0	0	NA	NA	NA	NA
ENSG00000077044	427	208	607	579	413	457	483	414	0.859	-0.219	0.62562165183188	0.890637356822834
ENSG00000077063	2	2	3	29	0	1	10	2	0.208	-2.265	0.176221607571202	0.54046626975867
ENSG00000077080	0	0	0	0	0	0	0	0	NA	NA	NA	NA
ENSG00000077092	203	183	132	5	2	0	2	173	66.586	6.057	3.50854056872841e-20	7.90006384725348e-18
ENSG00000077097	6680	7072	4180	7547	6968	6752	7089	5977	0.843	-0.246	0.421666734530123	0.788063992184259
ENSG00000077147	16430	18573	10713	13141	13253	15954	14116	15239	1.079	0.11	0.726085309765133	0.925862707787703
ENSG00000077150	727	288	1096	1027	754	2441	1407	704	0.5	-0.999	0.104180545898435	0.408038898376622
ENSG00000077152	126	159	138	608	389	115	371	141	0.379	-1.399	0.0158339435175048	0.117779257768198
ENSG00000077157	1192	1275	1107	898	712	1034	881	1191	1.352	0.435	0.102481245560389	0.403724185171019
ENSG00000077232	13593	11534	7978	8698	6506	9589	8264	11035	1.335	0.417	0.20805306184185	0.582456853361963
ENSG00000077235	2333	1312	2613	2725	2820	2846	2797	2086	0.746	-0.422	0.219687364551201	0.599023907955758
ENSG00000077238	1362	943	1871	1338	1750	2050	1713	1392	0.813	-0.298	0.418603305942762	0.786121046375374
ENSG00000077254	4038	4197	3089	3414	4383	5836	4544	3775	0.831	-0.268	0.405880538816702	0.777911052314906
ENSG00000077264	0	0	0	38	9	1	16	0	0.013	-6.294	0.000592682078996118	0.00866807565600818
ENSG00000077274	0	0	0	1	0	1	1	0	0.31	-1.69	0.674820359537607	NA
ENSG00000077279	0	3	0	0	0	0	0	1	6.052	2.598	0.516787754170124	NA
ENSG00000077312	1097	969	1254	1878	1705	940	1508	1107	0.734	-0.446	0.215079093219215	0.592172930712846
ENSG00000077327	0	0	0	0	0	0	0	0	NA	NA	NA	NA
ENSG00000077348	72	37	273	189	150	112	150	127	0.849	-0.236	0.7369474570121	0.928538355220556
ENSG00000077380	7034	7172	5318	6504	7481	5807	6597	6508	0.986	-0.02	0.940548642635363	0.986681952778886
ENSG00000077420	2	9	17	1340	663	2430	1478	9	0.006	-7.3	1.29602027109719e-23	4.51851196452207e-21
ENSG00000077454	561	271	1465	631	708	356	565	766	1.355	0.439	0.480391143244233	0.820880233388722
ENSG00000077458	1040	941	857	1168	822	1181	1057	946	0.895	-0.159	0.56763284656742	0.865445511678836
ENSG00000077463	133	39	415	247	287	251	262	196	0.75	-0.416	0.56572030604123	0.864755164619341
ENSG00000077498	0	0	0	0	0	0	0	0	NA	NA	NA	NA
ENSG00000077514	786	733	461	1201	651	894	915	660	0.721	-0.472	0.212386383389046	0.589235535558289
ENSG00000077522	35	31	50	9	0	8	6	39	7.187	2.845	0.00148228205521124	0.0187703625690956
ENSG00000077549	11499	6624	15514	13210	17232	10966	13803	11212	0.812	-0.3	0.460685608607734	0.811358614281782
ENSG00000077585	970	989	857	883	780	1007	890	939	1.055	0.077	0.74968948172106	0.932777664785503
ENSG00000077616	158	139	112	60	88	76	75	136	1.821	0.865	0.010988643200273	0.0903264646966718
ENSG00000077684	4381	5415	2991	2853	803	1576	1744	4262	2.444	1.289	0.0117833324497177	0.0950759664923842
ENSG00000077713	1337	1214	1200	995	1530	1735	1420	1250	0.88	-0.184	0.555881460948948	0.860185672551539
ENSG00000077721	4227	4191	3901	3422	3883	3375	3560	4106	1.153	0.206	0.327066569087462	0.719196717051063
ENSG00000077782	4819	2603	4807	10260	6298	12451	9670	4076	0.422	-1.246	0.00232063969116116	0.0271738610856662
ENSG00000077800	0	0	0	0	0	0	0	0	NA	NA	NA	NA
ENSG00000077809	2977	2966	2069	2876	2943	3174	2998	2671	0.891	-0.167	0.533960710447455	0.851605971691581
ENSG00000077935	1	0	0	3	3	6	4	0	0.108	-3.21	0.0722439625451638	NA
ENSG00000077942	528	157	564	7820	2360	54955	21712	416	0.019	-5.704	1.95991127635668e-09	9.82956894425199e-08
ENSG00000077943	5032	5111	3737	100	109	123	111	4627	41.965	5.391	4.91295384221136e-83	3.53994700844136e-79
ENSG00000077984	0	0	0	0	0	0	0	0	NA	NA	NA	NA
ENSG00000078018	361	351	216	94	392	1355	614	309	0.504	-0.988	0.210118771866194	0.585450808540816
ENSG00000078043	1385	1884	1213	1463	1420	1636	1506	1494	0.991	-0.013	0.964816433123548	0.991816132364211
ENSG00000078053	52	31	36	469	982	461	637	40	0.063	-3.997	3.28795913235948e-18	6.02309530551546e-16
ENSG00000078061	1444	804	2163	1494	1561	1358	1471	1470	1	-0.001	0.998914613521993	0.999709772988261
ENSG00000078070	704	702	648	816	693	773	761	685	0.901	-0.151	0.498200281147767	0.831007632849849
ENSG00000078081	47	60	31	67	1	22	30	46	1.536	0.62	0.553422568531085	0.859271817365891
ENSG00000078098	14008	14360	9399	17607	17435	42069	25704	12589	0.49	-1.03	0.0233561270685504	0.156256899632865
ENSG00000078114	3	3	3	4	5	4	4	3	0.662	-0.594	0.561966016331313	0.863029028938993
ENSG00000078124	2242	3191	1707	1392	1558	1353	1434	2380	1.659	0.73	0.0259663275690714	0.168394102219521
ENSG00000078140	5539	5341	4272	3991	4041	4020	4017	5051	1.257	0.33	0.153688323736007	0.503408581634433
ENSG00000078142	3319	3983	2481	2523	2621	3049	2731	3261	1.194	0.256	0.381218539523538	0.760959352240416
ENSG00000078177	1003	1023	585	750	521	969	747	870	1.165	0.221	0.569435437280766	0.866162922868069
ENSG00000078237	1338	1324	1030	887	1079	961	976	1231	1.261	0.334	0.189001950422463	0.55771952052371
ENSG00000078246	3356	2241	2865	2651	2174	2436	2420	2821	1.166	0.221	0.422305186814045	0.788575407582274
ENSG00000078269	2146	1763	2012	4340	7325	3955	5207	1974	0.379	-1.399	4.66714845997889e-05	0.000956256692994348
ENSG00000078295	4	3	3	48	24	96	56	3	0.057	-4.122	2.62527747914406e-07	9.21233733590553e-06
ENSG00000078304	5918	5503	4238	4198	4499	5384	4694	5220	1.112	0.153	0.570493708009332	0.866843861065876
ENSG00000078319	391	413	410	536	496	416	483	405	0.837	-0.257	0.294106225074313	0.685286209033778
ENSG00000078328	0	0	0	0	0	0	0	0	NA	NA	NA	NA
ENSG00000078369	17290	12736	15664	16832	18274	15131	16746	15230	0.91	-0.137	0.586155298004185	0.872732671281062
ENSG00000078399	183	253	153	815	886	552	751	196	0.26	-1.942	3.50023997665969e-08	1.42756957236747e-06
ENSG00000078401	207	128	242	130	496	634	420	192	0.459	-1.124	0.0583859689327523	0.286178627791977
ENSG00000078403	1960	1810	1572	1887	1874	2052	1938	1781	0.919	-0.122	0.589556225219981	0.873753362363548
ENSG00000078487	369	439	384	262	165	378	268	397	1.482	0.568	0.142209956522648	0.485395613483904
ENSG00000078549	22	5	9	3	6	2	4	12	3.076	1.621	0.0923498375228803	0.37843300244447
ENSG00000078579	1	0	0	0	0	0	0	0	2.414	1.271	0.755341417326518	NA
ENSG00000078589	0	0	0	0	0	0	0	0	NA	NA	NA	NA
ENSG00000078596	0	0	0	0	0	0	0	0	NA	NA	NA	NA
ENSG00000078618	7572	9850	6215	9608	8528	7969	8702	7879	0.905	-0.143	0.618215817094605	0.887989441312843
ENSG00000078668	3711	4585	3058	4243	4219	3626	4029	3785	0.939	-0.091	0.739455561781175	0.929886513158329
ENSG00000078674	5565	5406	3450	5506	3829	4813	4716	4807	1.019	0.028	0.932211306898262	0.984114285685144
ENSG00000078687	585	524	548	581	471	431	494	552	1.117	0.159	0.532927016625724	0.851605971691581
ENSG00000078699	2217	2456	2001	1700	1387	2074	1720	2225	1.294	0.371	0.179573408606387	0.544169650470514
ENSG00000078725	11	11	9	119	827	3055	1334	10	0.008	-7.047	1.71963766412329e-14	1.97721743338771e-12
ENSG00000078747	4935	5681	3120	3986	3173	4086	3748	4579	1.221	0.289	0.385474137511423	0.76437106287927
ENSG00000078795	0	3	0	5	0	2	2	1	0.374	-1.419	0.545892151805696	NA
ENSG00000078804	4301	3983	3730	864	2847	1823	1845	4005	2.171	1.118	0.0152644374975978	0.115018536936452
ENSG00000078808	3623	1044	10134	4384	6189	5255	5276	4934	0.935	-0.097	0.889791800491631	0.973087075648687
ENSG00000078814	9	6	11	13	2	12	9	9	0.993	-0.01	0.991306540246741	0.997193467969338
ENSG00000078898	0	0	0	0	0	0	0	0	NA	NA	NA	NA
ENSG00000078900	1	0	3	0	1	1	1	1	2.189	1.131	0.61516681211443	NA
ENSG00000078902	823	424	1529	1062	1587	1163	1271	925	0.729	-0.457	0.362552304315264	0.746801087295479
ENSG00000078967	947	1053	1023	675	791	847	771	1008	1.307	0.387	0.0978526468987636	0.392087671564203
ENSG00000079101	3	0	2	11	6	12	10	2	0.17	-2.553	0.0168307673006255	0.123662089044977
ENSG00000079102	2442	3744	1974	2187	1801	2617	2202	2720	1.235	0.305	0.392614861766974	0.770403309000991
ENSG00000079112	1	2	0	2	0	1	1	1	0.829	-0.271	0.907164031265746	NA
ENSG00000079134	1161	1442	980	1824	1279	1463	1522	1194	0.784	-0.35	0.239953961414354	0.624925950981948
ENSG00000079150	1413	1328	999	1100	1447	1160	1236	1247	1.009	0.013	0.964687874971077	0.991816132364211
ENSG00000079156	431	474	351	784	500	235	506	419	0.826	-0.275	0.564530105621723	0.864471717421306
ENSG00000079215	1456	986	858	1284	2341	4950	2858	1100	0.385	-1.377	0.0096724352957237	0.0820240727157173
ENSG00000079246	9917	10235	7788	12450	11483	10071	11335	9313	0.822	-0.283	0.260388248744361	0.64860018262942
ENSG00000079257	79	57	96	207	0	79	95	77	0.814	-0.296	0.869284578266725	0.96723402706612
ENSG00000079263	6	2	2	15	21	8	15	3	0.233	-2.099	0.0215135722956196	0.147443683811704
ENSG00000079277	1784	2379	1902	1351	1592	1729	1557	2022	1.298	0.376	0.151695456702952	0.500466869604938
ENSG00000079308	8133	9394	8417	4063	4954	6787	5268	8648	1.642	0.715	0.0166593538422353	0.122778245023443
ENSG00000079313	252	80	738	393	465	328	395	357	0.903	-0.147	0.833276492609445	0.957176543156431
ENSG00000079332	14007	19174	10547	9434	14854	14849	13046	14576	1.117	0.16	0.658746509992988	0.904494985708469
ENSG00000079335	93	105	85	82	60	155	99	94	0.955	-0.067	0.883218074425006	0.9719805466231
ENSG00000079337	49	34	90	154	373	48	192	58	0.302	-1.726	0.0181444340945456	0.130345658819441
ENSG00000079385	0	0	0	0	0	4	1	0	0.139	-2.847	0.47225293559783	NA
ENSG00000079387	1102	1087	670	1165	841	929	978	953	0.974	-0.038	0.907722841802071	0.978540820157756
ENSG00000079393	0	0	0	0	1	0	0	0	0.636	-0.652	0.873038293230561	NA
ENSG00000079432	1092	493	2437	1286	1694	1671	1550	1341	0.865	-0.209	0.711561108958255	0.921024247379739
ENSG00000079435	7	2	26	50	17	8	25	12	0.466	-1.101	0.279903142542482	0.66892054496388
ENSG00000079459	3620	2700	3692	2558	6278	2839	3892	3337	0.858	-0.222	0.6112473584786	0.884717267452742
ENSG00000079462	42	14	134	151	147	55	118	63	0.539	-0.891	0.251342725973624	0.638585945771889
ENSG00000079482	936	850	603	575	496	398	490	796	1.625	0.7	0.0268817851529295	0.172785211973156
ENSG00000079557	0	0	0	0	0	0	0	0	NA	NA	NA	NA
ENSG00000079616	249	191	549	2109	930	306	1115	330	0.296	-1.756	0.011954027240655	0.0959874639056459
ENSG00000079689	0	0	0	0	0	0	0	0	NA	NA	NA	NA
ENSG00000079691	1015	1032	777	554	797	491	614	941	1.532	0.615	0.0538972422789022	0.272588392396057
ENSG00000079739	2747	1916	2386	1734	1342	2463	1846	2350	1.273	0.348	0.311526799333308	0.702492644013411
ENSG00000079785	7168	7859	5491	7097	6755	5776	6543	6839	1.045	0.064	0.811533690779942	0.950998916382104
ENSG00000079805	2814	1462	4734	3418	3475	2919	3271	3003	0.918	-0.123	0.789231123761501	0.942745345693498
ENSG00000079819	8933	8367	6808	7161	6076	5010	6082	8036	1.321	0.402	0.144486995920775	0.489151277027951
ENSG00000079841	232	342	317	4	42	6	17	297	16.956	4.084	1.45952375257264e-07	5.32284560315009e-06
ENSG00000079931	4173	3288	2778	3392	3834	4881	4036	3413	0.846	-0.242	0.424465496760602	0.790901316953467
ENSG00000079950	5238	5235	3723	3890	5406	5467	4921	4732	0.961	-0.057	0.849559421976499	0.962436009883867
ENSG00000079974	1481	1107	1542	1405	1376	1443	1408	1377	0.978	-0.032	0.900098501474474	0.976263251317433
ENSG00000079999	1539	829	2428	1630	1850	1895	1792	1599	0.893	-0.164	0.706854717588668	0.919277276567163
ENSG00000080007	0	0	0	0	0	89	30	0	0	-21.353	NA	NA
ENSG00000080031	157	114	202	69	11	78	53	158	3.032	2023-06-01	0.0179149344867218	0.129169187413268
ENSG00000080166	3	3	1	8	1	9	6	2	0.368	-1.442	0.22812914023461	0.610075404591281
ENSG00000080189	1380	876	2460	1628	2000	2290	1973	1572	0.797	-0.327	0.458935059884266	0.810443253769644
ENSG00000080200	1679	1731	1371	1566	1232	1429	1409	1594	1.131	0.178	0.479910367367468	0.820714671520588
ENSG00000080224	0	0	1	0	0	1	0	0	1.239	0.31	0.939496412051385	NA
ENSG00000080293	0	0	0	0	0	0	0	0	NA	NA	NA	NA
ENSG00000080298	391	533	334	346	289	373	336	419	1.247	0.319	0.306132194132613	0.696270360729226
ENSG00000080345	4385	5369	2727	3757	2395	3218	3123	4160	1.332	0.414	0.26441230162079	0.652235114896154
ENSG00000080371	4956	5614	3756	3536	3939	4560	4012	4775	2019-01-01	0.251	0.37416661641927	0.75664086300236
ENSG00000080493	913	1092	499	319	1068	251	546	835	1.527	0.611	0.320599277212842	0.711683542368516
ENSG00000080503	4514	4673	3139	4834	5733	8320	6296	4109	0.653	-0.616	0.07233558848911	0.327055073750729
ENSG00000080511	2	5	5	1	1	0	1	4	6.525	2.706	0.0951174310508932	0.385212086763385
ENSG00000080546	1284	1143	965	840	856	1079	925	1131	1.223	0.29	0.276897622624999	0.66629194033102
ENSG00000080561	333	228	181	260	222	212	231	247	1.071	0.099	0.775158028267731	0.940311224316291
ENSG00000080572	0	0	0	0	0	0	0	0	NA	NA	NA	NA
ENSG00000080573	14442	7027	27062	4862	1368	1059	2430	16177	6.659	2.735	7.70271310105181e-05	0.0014792768439745
ENSG00000080603	3493	2230	3781	3587	3761	3540	3629	3168	0.873	-0.196	0.518267108427611	0.842573842943084
ENSG00000080608	1584	1729	1340	2125	1758	1472	1785	1551	0.869	-0.203	0.463022524723339	0.812889144749136
ENSG00000080618	0	0	0	0	0	0	0	0	NA	NA	NA	NA
ENSG00000080644	1	0	0	1	1	0	1	0	0.721	-0.472	0.883452942090046	NA
ENSG00000080709	1	0	2	18	8	0	9	1	0.114	-3.139	0.0607187398342829	0.292706574544572
ENSG00000080802	1194	1429	961	1052	937	1202	1064	1195	1.123	0.167	0.554102678218158	0.859673552281797
ENSG00000080815	4678	5096	3480	2997	3051	4704	3584	4418	1.233	0.302	0.35780704565355	0.742831069808599
ENSG00000080819	1223	1609	1094	1535	1263	1562	1453	1309	0.9	-0.151	0.589929724417555	0.873975183564841
ENSG00000080822	2530	2797	2080	2537	2146	2545	2409	2469	1.024	0.035	0.889829526014885	0.973087075648687
ENSG00000080823	851	835	897	1719	2492	537	1583	861	0.544	-0.878	0.103089945900942	0.40554963377594
ENSG00000080824	40519	43596	28151	53109	48480	40689	47426	37422	0.789	-0.342	0.246911735900689	0.633200152239803
ENSG00000080839	424	348	324	943	534	366	614	365	0.595	-0.75	0.0780935300318605	0.341922168355013
ENSG00000080845	3296	2256	5512	3130	4330	2982	3481	3688	2023-06-01	0.084	0.84057736223851	0.959625226829966
ENSG00000080854	1	0	0	6	32	2	13	0	0.029	-5.118	0.0027624808582079	0.0312474025280074
ENSG00000080910	0	0	0	0	0	0	0	0	NA	NA	NA	NA
ENSG00000080947	426	688	551	453	402	341	399	555	1939-01-01	0.475	0.127000004505608	0.455715819620389
ENSG00000080986	473	585	396	2040	697	172	970	485	0.5	-1	0.175893681493825	0.53987181474004
ENSG00000081014	2646	2754	1640	1698	1284	1794	1592	2347	1.474	0.56	0.091469790988614	0.375967104394349
ENSG00000081019	727	1161	479	754	598	951	768	789	1.027	0.039	0.926006196620674	0.982619015563313
ENSG00000081026	975	733	605	642	502	652	599	771	1.288	0.366	0.239532495303634	0.624726643156775
ENSG00000081041	126	72	157	55	4	4065	1375	118	0.086	-3.537	NA	NA
ENSG00000081051	4	3	9	23	26	21	23	5	0.225	-2.153	0.00158953798815731	0.019954730040386
ENSG00000081052	12	5	4	15	78	456	183	7	0.037	-4.739	6.67273771658857e-06	0.000172739998181771
ENSG00000081059	42	54	82	266	243	212	240	59	0.247	-2.018	6.03622437422092e-08	2.3425318864122e-06
ENSG00000081087	4730	5221	3239	2164	3037	3387	2863	4397	1.536	0.619	0.0635802852561544	0.301458970409527
ENSG00000081138	0	0	0	1	0	0	0	0	0.636	-0.652	0.873038293230561	NA
ENSG00000081148	69	92	53	41	28	30	33	71	2.151	1.105	0.00859652976834535	0.0751709496248192
ENSG00000081154	11403	14549	7476	8740	8021	10743	9168	11143	1.215	0.281	0.417716937138476	0.785425469604363
ENSG00000081177	1007	1033	854	981	1045	829	952	965	1.013	0.019	0.939863336145547	0.986412352520834
ENSG00000081181	85	68	75	48	70	47	55	76	1938-01-01	0.465	0.203231427717512	0.577273395734788
ENSG00000081189	1015	1015	630	370	332	172	291	887	3.042	1.605	9.39346075883745e-05	0.00176871992824939
ENSG00000081237	3	0	0	4	17	3	8	1	0.127	-2.983	0.0560721897817394	0.279275680719373
ENSG00000081248	0	2	2	0	0	0	0	1	6.959	2.799	0.433031912767344	NA
ENSG00000081277	1	5	1	11	9	0	7	2	0.314	-1.671	0.257692775168588	0.644783774516056
ENSG00000081307	2187	2122	1738	2015	2123	2205	2114	2016	0.953	-0.069	0.764073256099968	0.936659399868286
ENSG00000081320	1789	1882	1354	1832	3100	6430	3787	1675	0.442	-1.177	0.0176589709877377	0.128034150999448
ENSG00000081377	3977	3222	2773	2084	3044	8619	4582	3324	0.725	-0.463	0.403015683276164	0.7761406822801
ENSG00000081386	607	730	374	594	494	874	654	570	0.872	-0.198	0.616615238691993	0.887371305975239
ENSG00000081479	0	0	0	0	0	0	0	0	NA	NA	NA	NA
ENSG00000081665	1160	2175	893	869	983	870	907	1409	1.552	0.634	0.118259749152172	0.43764813177082
ENSG00000081692	209	83	545	355	389	304	349	279	0.801	-0.321	0.60973842961491	0.884119467615427
ENSG00000081721	524	425	549	527	490	374	464	499	1.078	0.108	0.703148864239765	0.918317618843403
ENSG00000081760	1034	869	1473	1220	2062	1277	1520	1125	0.74	-0.434	0.241666249557538	0.627792050286713
ENSG00000081791	1734	1391	2321	1960	2114	2147	2074	1815	0.876	-0.191	0.517299785401927	0.842120955987536
ENSG00000081800	0	0	0	1	0	0	0	0	0.636	-0.652	0.873038293230561	NA
ENSG00000081803	695	439	340	96	235	206	179	491	2.744	1.456	0.00199142519267414	0.0240349787631738
ENSG00000081818	6	9	2	2	4	27	11	6	0.534	-0.904	0.43761077774745	0.799293996329905
ENSG00000081842	2	0	0	2	0	1	1	1	0.703	-0.508	0.853253691326535	NA
ENSG00000081853	39	39	38	133	81	94	103	39	0.376	-1.412	0.00019436228811028	0.00337456644159985
ENSG00000081870	1055	1557	935	1244	1249	961	1151	1182	1.026	0.037	0.908162409502177	0.978540820157756
ENSG00000081913	243	226	207	379	423	432	411	225	0.548	-0.867	0.000372588370444363	0.00586589236382036
ENSG00000081923	3701	4094	3320	6426	10252	7218	7965	3705	0.465	-1.105	0.000205043846387562	0.00352603642284291
ENSG00000081985	0	0	0	0	0	0	0	0	NA	NA	NA	NA
ENSG00000082014	1374	725	2026	1145	812	1432	1130	1375	1.218	0.284	0.534974254230407	0.851785732036125
ENSG00000082068	965	767	914	1255	1380	1072	1236	882	0.714	-0.486	0.0552551261147049	0.277269009485582
ENSG00000082074	2	5	2	218	47	10	92	3	0.029	-5.107	3.18774893218621e-06	8.81155766216588e-05
ENSG00000082126	45	88	70	286	415	17	239	68	0.282	-1.827	0.0362302040307767	0.211662727116019
ENSG00000082146	960	1038	838	1423	1437	1468	1443	945	0.655	-0.61	0.00619893133100126	0.0584360207470044
ENSG00000082153	12034	12930	8496	13485	12189	13977	13217	11153	0.844	-0.245	0.376962450625689	0.757358521491301
ENSG00000082175	405	414	234	2	349	12	121	351	2.899	1.536	NA	NA
ENSG00000082196	67	63	61	39	63	43	48	64	1.313	0.393	0.301102649688924	0.691745655826951
ENSG00000082212	1961	1907	1470	1403	1142	1337	1294	1779	1.375	0.459	0.0765607701285798	0.337403495342634
ENSG00000082213	1613	1648	1130	1129	1151	1264	1181	1464	1.239	0.309	0.258209916070975	0.645405359133926
ENSG00000082258	2492	3002	2165	2535	2183	2501	2406	2553	1.061	0.085	0.738880452849025	0.929657750047622
ENSG00000082269	654	610	422	489	284	614	462	562	1.216	0.283	0.477393447667003	0.819657440231404
ENSG00000082293	36	11	13	0	0	1	0	20	63.06	5.979	3.959305570002e-05	0.000835784660167609
ENSG00000082397	577	618	645	5017	3913	2315	3748	613	0.164	-2.611	6.81305187452345e-13	6.0605320707695e-11
ENSG00000082438	5238	4312	3397	571	537	820	643	4316	6.717	2.748	2.74292575137538e-17	4.45797616855114e-15
ENSG00000082458	1027	750	752	424	245	378	349	843	1942-02-01	1.275	0.000176651088358528	0.00310194145081879
ENSG00000082482	3395	3992	2439	4247	9949	14270	9489	3275	0.345	-1.535	0.00167242456780096	0.0208004197109238
ENSG00000082497	4119	6357	2449	658	100	89	282	4308	15.266	3.932	3.78668990973837e-07	1.27695926815764e-05
ENSG00000082512	3491	3938	3407	2304	2075	1491	1957	3612	1.846	0.884	0.00166710196326184	0.0207461577650362
ENSG00000082515	1127	1375	1038	1213	1456	1140	1270	1180	0.929	-0.107	0.684213450307817	0.912800880443108
ENSG00000082516	1028	881	687	1098	759	876	911	865	0.95	-0.074	0.808578373136867	0.949852188127086
ENSG00000082556	0	0	0	0	0	0	0	0	NA	NA	NA	NA
ENSG00000082641	41465	32910	34656	24167	18652	35144	25988	36344	1.399	0.484	0.149720763450045	0.496679561500335
ENSG00000082684	0	0	2	0	0	0	0	1	4.113	2023-04-02	0.614007232196302	NA
ENSG00000082701	8242	6826	4705	4789	5270	6855	5638	6591	1.169	0.225	0.499521051182893	0.83161175618988
ENSG00000082781	11629	5249	12507	11065	14426	16356	13949	9795	0.702	-0.51	0.220079015630604	0.599423657748609
ENSG00000082805	3586	2617	2213	2505	2631	3119	2752	2805	2023-02-01	0.028	0.925485896819696	0.982578739963386
ENSG00000082898	11807	11412	9669	15283	10340	11706	12443	10963	0.881	-0.183	0.507197764253988	0.836110522942281
ENSG00000082929	0	0	0	0	0	0	0	0	NA	NA	NA	NA
ENSG00000082996	3031	2848	1987	1818	1761	2892	2157	2622	1.215	0.282	0.417438676321899	0.785390758758305
ENSG00000083067	24	31	20	4	4	11	6	25	4.011	2.004	0.00306596221085888	0.0340389517975992
ENSG00000083093	423	499	337	660	386	580	542	420	0.774	-0.37	0.279004692122829	0.668176980381904
ENSG00000083097	1239	1227	973	1079	1198	1365	1214	1146	0.945	-0.082	0.747191282739507	0.931904252746741
ENSG00000083099	2630	2877	1719	2061	2177	2438	2225	2409	1.082	0.114	0.708937636524492	0.919545906364112
ENSG00000083123	606	507	443	781	885	755	807	519	0.642	-0.638	0.013989221647501	0.107535922877802
ENSG00000083168	2784	2865	1592	2500	1865	2917	2427	2414	0.994	-0.008	0.981909766386492	0.995049635650407
ENSG00000083223	2124	2082	1479	2004	2153	3369	2509	1895	0.755	-0.405	0.236117767034431	0.620160589576704
ENSG00000083290	2403	2165	1807	1412	1453	1735	1533	2125	1.386	0.471	0.0647058744229712	0.304259774097661
ENSG00000083307	1	0	0	0	0	0	0	0	2.414	1.271	0.755341417326518	NA
ENSG00000083312	19799	28584	10534	12279	14025	13637	13314	19639	1.475	0.561	0.176322744164781	0.54047069076444
ENSG00000083444	15814	8655	26237	10635	12928	11164	11576	16902	1946-01-01	0.546	0.21947311913451	0.598704056437604
ENSG00000083454	2	2	2	9	13	1	8	2	0.229	-2.127	0.0841641115794939	0.358481071113762
ENSG00000083457	733	457	936	774	873	761	803	709	0.884	-0.178	0.612927706271403	0.88591976296359
ENSG00000083520	2533	2082	1758	2340	2376	2178	2298	2124	0.924	-0.113	0.659652782958526	0.905106928807383
ENSG00000083535	903	758	653	967	744	682	798	771	0.967	-0.049	0.867410561921343	0.966748928382
ENSG00000083544	861	759	674	729	691	784	735	765	1.041	0.058	0.808772604485701	0.949977102568217
ENSG00000083622	0	0	0	0	0	0	0	0	NA	NA	NA	NA
ENSG00000083635	387	383	323	409	365	337	370	364	0.984	-0.024	0.924270039076487	0.982332259799823
ENSG00000083642	1692	1947	1095	1793	1136	1631	1520	1578	1.038	0.054	0.879754997262498	0.970293587470083
ENSG00000083720	2080	1985	1444	2391	2305	1398	2031	1836	0.904	-0.146	0.669244050106622	0.908107755510869
ENSG00000083750	1279	1192	1170	752	955	1288	998	1214	1.216	0.282	0.352628217213446	0.73907034718232
ENSG00000083782	3	0	0	0	1	0	0	1	2.941	1.556	0.669645830019334	NA
ENSG00000083799	3539	3436	2240	2423	4084	4221	3576	3072	0.859	-0.219	0.544645986194658	0.855110377033929
ENSG00000083807	54	40	120	83	50	62	65	71	1.102	0.14	0.791151550917225	0.942810529414323
ENSG00000083812	252	211	303	268	348	271	296	255	0.866	-0.207	0.487419204496627	0.825482923639378
ENSG00000083814	523	655	439	426	435	371	411	539	1.309	0.389	0.167070458438666	0.526094937340675
ENSG00000083817	232	293	183	222	207	208	212	236	1.109	0.149	0.622239201320159	0.889375440573881
ENSG00000083828	221	319	197	262	174	267	234	246	1.045	0.064	0.857343233972768	0.964635410738763
ENSG00000083838	249	126	366	283	253	293	276	247	0.897	-0.157	0.720437766159336	0.924212626308618
ENSG00000083842	0	0	0	0	0	0	0	0	NA	NA	NA	NA
ENSG00000083844	430	400	332	380	376	439	398	387	0.973	-0.039	0.87845207819056	0.969894683065551
ENSG00000083845	10814	4978	15563	15212	14021	14328	14520	10452	0.72	-0.474	0.288525852740402	0.678735009121221
ENSG00000083857	33301	26323	19594	10428	12126	12719	11758	26406	2.246	1.167	0.000127219239863184	0.00231090007469124
ENSG00000083896	3353	3850	2572	4140	3375	3490	3668	3258	0.888	-0.171	0.538628514050395	0.852478231787481
ENSG00000083937	2623	2139	2024	2039	2424	2708	2390	2262	0.946	-0.079	0.761816148599427	0.936160683507204
ENSG00000084070	1455	1303	1271	714	1232	777	908	1343	1.479	0.565	0.0792974725228725	0.345374605290029
ENSG00000084072	1985	1868	1800	1489	1932	1724	1715	1884	1.099	0.136	0.561529984802486	0.862854504563337
ENSG00000084073	5509	5963	3945	3682	4120	4636	4146	5139	1.239	0.31	0.276702128307922	0.666258696213598
ENSG00000084090	6828	6796	4918	4404	5150	6080	5211	6181	1.186	0.246	0.388029132538393	0.766554352855958
ENSG00000084092	541	468	652	588	620	539	582	554	0.952	-0.071	0.78550847051223	0.942200928658484
ENSG00000084093	3410	4180	2132	2747	2754	2945	2815	3241	1.151	0.203	0.545340976134006	0.855110377033929
ENSG00000084110	5	6	5	12	5	7	8	5	0.679	-0.559	0.501044677014021	0.832140867569921
ENSG00000084112	6399	5298	5486	4689	8653	5473	6272	5728	0.913	-0.131	0.69587707736742	0.916631935630588
ENSG00000084207	2281	753	9599	5373	6654	4101	5376	4211	0.783	-0.352	0.649314482390483	0.8994285069755
ENSG00000084234	19268	14511	17562	19141	29430	48881	32484	17114	0.527	-0.925	0.0248838042018203	0.163392561247433
ENSG00000084444	522	664	402	399	411	596	469	529	1.128	0.174	0.60961267891979	0.884119467615427
ENSG00000084453	1	0	0	0	0	0	0	0	2.414	1.271	0.755341417326518	NA
ENSG00000084463	2618	2464	2174	2805	2107	2062	2325	2419	1.041	0.057	0.826924144123822	0.955991061241107
ENSG00000084623	7233	6853	7288	9055	9843	7099	8666	7125	0.822	-0.282	0.251966845292886	0.639037349272677
ENSG00000084628	14	15	18	19	23	62	35	16	0.455	-1.135	0.0755755113619304	0.33524322872963
ENSG00000084636	18760	5714	33922	9700	8818	13753	10757	19465	1981-01-01	0.856	0.154400009205301	0.504899206579975
ENSG00000084652	5783	4531	5336	5040	5222	4651	4971	5217	1.049	0.07	0.762141169344407	0.936313925350878
ENSG00000084674	0	0	0	0	0	0	0	0	NA	NA	NA	NA
ENSG00000084676	2602	2001	1658	1397	1166	1820	1461	2087	1.428	0.514	0.114924536774499	0.430943740401753
ENSG00000084693	734	493	739	684	766	741	730	655	0.898	-0.155	0.585561983108899	0.872129319042996
ENSG00000084710	7	8	3	47	25	24	32	6	0.182	-2.46	0.000295237122808022	0.00483473155046834
ENSG00000084731	965	933	1155	851	924	747	841	1018	1.211	0.276	0.263031699131813	0.651356765773087
ENSG00000084733	6182	5529	4695	5154	6024	6828	6002	5469	0.911	-0.134	0.605495365453628	0.881907406485117
ENSG00000084734	30	25	30	8	19	17	15	28	1.975	0.982	0.0724410535596719	0.327270667690613
ENSG00000084754	8249	8728	6518	8358	10050	9788	9399	7832	0.833	-0.263	0.296194167006354	0.687409610694583
ENSG00000084764	772	359	1193	679	837	1224	913	775	0.849	-0.236	0.636176063266161	0.895291117125539
ENSG00000084774	2075	1198	2219	3098	2053	1968	2373	1831	0.772	-0.374	0.318464683444552	0.71027015340388
ENSG00000085063	40659	42738	31821	26003	43823	40434	36753	38406	1.045	0.063	0.843300651898748	0.960250004274758
ENSG00000085117	600	359	1040	843	1115	4521	2160	666	0.309	-1.696	0.0145192901224901	0.11043243324692
ENSG00000085185	629	411	698	521	553	736	603	579	0.961	-0.057	0.864849621384851	0.966223315988935
ENSG00000085224	5948	7089	3192	4892	4903	5687	5161	5410	1.048	0.068	0.855720897082401	0.964300423848125
ENSG00000085231	4624	5473	4037	4926	5506	4229	4887	4711	0.964	-0.053	0.83996500882272	0.959365401116862
ENSG00000085265	0	0	0	0	0	0	0	0	NA	NA	NA	NA
ENSG00000085274	1341	1232	910	1106	952	1102	1053	1161	1.102	0.14	0.609641446410401	0.884119467615427
ENSG00000085276	6	18	9	157	249	61	156	11	0.069	-3.852	8.76517127023176e-09	3.93087016965415e-07
ENSG00000085365	3072	3431	2071	2014	2495	2581	2363	2858	1.209	0.274	0.377327774796462	0.757740354886689
ENSG00000085377	1903	1497	1729	1706	1433	1295	1478	1710	1.157	0.21	0.412035035332871	0.782110905461259
ENSG00000085382	1156	1324	867	1048	714	1094	952	1116	1.172	0.229	0.481147604986438	0.821328802762918
ENSG00000085415	2239	2732	1730	1917	2113	1947	1992	2234	1.121	0.165	0.557653728556501	0.861086200834409
ENSG00000085433	1171	1183	883	961	1150	971	1027	1079	2023-05-01	0.07	0.788988477419895	0.942745345693498
ENSG00000085449	7272	7235	5043	4861	4419	5401	4894	6517	1.332	0.413	0.135130432195582	0.472696034563695
ENSG00000085465	107	77	80	79	65	155	100	88	0.885	-0.177	0.698289987229949	0.916631935630588
ENSG00000085491	3331	3117	2185	3259	2908	2887	3018	2878	0.953	-0.069	0.805458611636504	0.948966543261829
ENSG00000085511	925	807	710	2471	1702	2321	2165	814	0.376	-1.411	7.00344452487217e-07	2.23944462795321e-05
ENSG00000085514	17	22	10	12	11	44	22	16	0.719	-0.475	0.530571036503065	0.850075571540459
ENSG00000085552	0	0	0	5	1	1	2	0	0.077	-3.69	0.105898860928039	NA
ENSG00000085563	1	2	1	3	0	1	1	1	0.902	-0.149	0.937810414788662	NA
ENSG00000085644	173	74	361	239	193	150	194	203	1.048	0.068	0.906655767652382	0.97844058094946
ENSG00000085662	1185	822	1736	3012	3613	6182	4269	1248	0.292	-1.774	4.58591262512842e-05	0.000944086545759771
ENSG00000085719	7292	7471	4109	5501	6845	6599	6315	6291	0.996	-0.006	0.986590707575742	0.996210690457439
ENSG00000085721	2233	2298	1872	1850	1658	1751	1753	2134	1.217	0.284	0.209968558941376	0.585183131778853
ENSG00000085733	19307	15458	25818	19240	27188	20970	22466	20194	0.899	-0.154	0.632780799770071	0.894057766378839
ENSG00000085741	4	2	9	10	5	1	5	5	0.881	-0.182	0.873159554832476	0.968263776212615
ENSG00000085760	1825	2664	1345	2117	1871	1816	1935	1945	1.005	0.007	0.984025017901572	0.995577603332244
ENSG00000085788	2909	3618	2113	2417	2556	2554	2509	2880	1.148	0.199	0.506394856386253	0.836058007626809
ENSG00000085831	38	14	57	11	19	13	14	36	2.538	1.344	0.0399271853248752	0.225756222333901
ENSG00000085832	6031	5979	4235	3780	3321	4461	3854	5415	1.405	0.49	0.0867118736005696	0.364520392794616
ENSG00000085840	40	42	47	312	145	31	163	43	0.263	-1.926	0.00793923742652398	0.070594223040618
ENSG00000085871	368	300	273	239	347	316	301	314	1.045	0.063	0.835036331758738	0.957821456476354
ENSG00000085872	412	189	1104	620	626	529	592	568	0.962	-0.057	0.925535749092554	0.9825818514328
ENSG00000085978	1047	713	870	955	823	848	875	877	1.002	0.003	0.991137393196097	0.997193467969338
ENSG00000085982	2382	2302	2171	2421	2211	2945	2526	2285	0.905	-0.144	0.549529889473657	0.857106435591499
ENSG00000085998	1919	1237	2401	2391	2964	2084	2480	1852	0.747	-0.421	0.235483722368681	0.619532508674399
ENSG00000085999	79	37	77	597	240	51	296	64	0.217	-2.202	0.00430758052898876	0.0444027948090706
ENSG00000086015	4241	2358	5085	4990	3066	2602	3553	3895	1.096	0.133	0.757023524498119	0.935182467202088
ENSG00000086061	7758	6747	6507	6398	5186	7809	6464	7004	1.084	0.116	0.673071891576879	0.90899238736124
ENSG00000086062	8783	7636	7077	11455	14101	10045	11867	7832	0.66	-0.6	0.0228492933707146	0.153818226565359
ENSG00000086065	3800	3499	3013	3051	3088	3394	3178	3437	1.082	0.113	0.619204172478378	0.888464480072527
ENSG00000086102	2920	3117	2405	2572	2553	2532	2552	2814	1.102	0.141	0.541449589635764	0.854055336366512
ENSG00000086159	0	0	0	0	0	0	0	0	NA	NA	NA	NA
ENSG00000086189	854	716	825	880	1048	758	895	798	0.892	-0.165	0.527415178956903	0.848701444824866
ENSG00000086200	1101	973	734	1144	915	927	995	936	0.941	-0.088	0.758726648880745	0.935612508813251
ENSG00000086205	0	0	0	0	0	0	0	0	NA	NA	NA	NA
ENSG00000086232	4063	3730	3389	4653	4524	3779	4319	3727	0.863	-0.213	0.363673343845594	0.747898677629756
ENSG00000086288	0	0	0	0	0	0	0	0	NA	NA	NA	NA
ENSG00000086289	3313	2558	3039	83	1302	280	555	2970	1935-05-01	2.419	0.00267655233525944	0.0304988694143216
ENSG00000086300	9	5	2	22	42	234	99	5	0.053	-4.238	1.46947675866198e-05	0.000353721710637388
ENSG00000086475	1680	1113	1466	2381	1412	1182	1658	1420	0.856	-0.224	0.557665732819381	0.861086200834409
ENSG00000086504	298	157	1235	653	993	470	705	563	0.799	-0.324	0.653492282148131	0.901518231598315
ENSG00000086506	0	0	0	0	0	0	0	0	NA	NA	NA	NA
ENSG00000086544	326	152	463	609	484	672	588	314	0.535	-0.903	0.0473292660714356	0.250449970632379
ENSG00000086548	0	0	0	0	0	0	0	0	NA	NA	NA	NA
ENSG00000086570	3	3	6	1	1	0	1	4	4.665	2.222	0.134024014110657	0.47066121009927
ENSG00000086589	1695	1301	1313	1754	1567	1541	1621	1436	0.886	-0.174	0.484186948600554	0.823200485397602
ENSG00000086598	12732	11889	10146	12709	12284	11334	12109	11589	0.957	-0.063	0.779369503133948	0.940913406116679
ENSG00000086619	681	798	408	297	283	729	436	629	1.441	0.527	0.289655281118611	0.679825033296405
ENSG00000086666	2788	2677	2593	2399	2461	2855	2572	2686	1.045	0.063	0.770432061422563	0.938713988009874
ENSG00000086696	1	0	1	5	30	1	12	1	0.057	-4.132	0.0111700363205119	0.0912925144075557
ENSG00000086712	666	622	485	1041	559	1320	973	591	0.607	-0.719	0.0730856188055537	0.328923326275421
ENSG00000086717	1	0	1	0	1	0	0	1	2.098	1.069	0.737187612813611	NA
ENSG00000086730	25	29	51	59	36	30	42	35	0.845	-0.244	0.63930572906641	0.896188887127077
ENSG00000086758	14311	11859	10497	10967	9413	10837	10406	12222	1.175	0.232	0.352756714937917	0.73907034718232
ENSG00000086827	1107	1158	805	1355	1211	920	1162	1023	0.88	-0.184	0.54627916344511	0.855369097937667
ENSG00000086848	555	661	457	412	414	442	423	558	1.317	0.397	0.136701501123678	0.475912328601937
ENSG00000086967	0	0	0	2	0	1	1	0	0.213	-2.228	0.557168514423643	NA
ENSG00000086991	37	39	29	147	65	22	78	35	0.449	-1.155	0.0876987118487706	0.367169350246567
ENSG00000087008	376	248	593	406	449	312	389	406	1.045	0.063	0.877584253698182	0.96960523490603
ENSG00000087053	3555	3635	2473	2365	2404	2065	2278	3221	1.413	0.499	0.0713398803541429	0.324307645370169
ENSG00000087074	6178	4685	8788	5896	6078	7347	6440	6550	1.017	0.025	0.941332906764473	0.987007397162528
ENSG00000087076	106	79	267	237	893	414	515	151	0.293	-1.77	0.00556613381579409	0.0538333550613893
ENSG00000087077	1315	497	3274	2566	4103	2067	2912	1695	0.582	-0.78	0.229089251701828	0.611055437411984
ENSG00000087085	1	0	5	4	3	1	3	2	0.783	-0.354	0.817555025128293	0.952281905760665
ENSG00000087086	373957	207976	386246	212061	331720	400866	314882	322726	1.025	0.036	0.928973040373247	0.983264871662781
ENSG00000087087	2386	1669	3784	3942	3951	2953	3615	2613	0.723	-0.468	0.22877301074603	0.61062436551821
ENSG00000087088	2672	1475	7054	5457	7995	4898	6117	3734	0.61	-0.712	0.221352404278058	0.601175219358527
ENSG00000087095	774	742	639	722	576	557	618	718	1.162	0.216	0.400701911751724	0.775074027838103
ENSG00000087111	2684	1925	2377	1737	2148	1618	1834	2329	2027-01-01	0.345	0.211068038485175	0.586836916216808
ENSG00000087116	32088	21244	30021	5411	9187	6882	7160	27784	1988-03-01	1.956	5.81583414163292e-09	2.66910978355705e-07
ENSG00000087128	0	0	0	0	1	0	0	0	0.636	-0.652	0.873038293230561	NA
ENSG00000087152	2522	1605	3250	2721	2985	2796	2834	2459	0.868	-0.204	0.550820445955138	0.857387107349771
ENSG00000087157	720	340	1236	1036	828	1007	957	765	0.8	-0.321	0.511373526979522	0.838969317632101
ENSG00000087191	4846	4673	5210	5708	6009	4241	5319	4910	0.923	-0.116	0.654353781396659	0.902011424620952
ENSG00000087206	966	879	841	1147	969	833	983	895	0.911	-0.134	0.598025653039459	0.877777844477719
ENSG00000087237	11	6	11	0	3	0	1	9	9.003	2017-03-01	0.0155751534365005	0.116415116418878
ENSG00000087245	59693	26602	69085	151743	152423	278588	194251	51793	0.267	-1.907	4.94065954146879e-05	0.0010094262443137
ENSG00000087250	1	0	0	0	0	0	0	0	2.414	1.271	0.755341417326518	NA
ENSG00000087253	1247	1346	917	1486	1633	1048	1389	1170	0.842	-0.248	0.436681700961927	0.798819510333812
ENSG00000087258	36	23	53	8	4	16	9	37	4.278	2.097	0.00229031953850976	0.0268770614247704
ENSG00000087263	3187	3177	2460	3245	2696	2284	2742	2941	1.073	0.101	0.71528148530459	0.922476060306214
ENSG00000087266	6063	6225	7576	2394	3347	3238	2993	6621	2.212	1.145	2.50165836932798e-05	0.000558058279787344
ENSG00000087269	1963	1997	2044	2496	2358	2126	2327	2001	0.86	-0.217	0.300206398400259	0.690934998703152
ENSG00000087274	9980	5857	9183	9405	10723	9268	9799	8340	0.851	-0.232	0.451216382206266	0.80653097275397
ENSG00000087299	216	294	164	210	175	142	176	225	1.276	0.352	0.327432748144764	0.719211777462194
ENSG00000087301	773	616	451	432	416	545	464	613	1.321	0.401	0.217587334582048	0.59604205098537
ENSG00000087302	3569	2623	3702	4220	3792	3307	3773	3298	0.874	-0.194	0.478382505790215	0.820310939961057
ENSG00000087303	12599	10650	12581	1265	827	2900	1664	11943	7.179	2.844	8.80483481040333e-09	3.94048259340949e-07
ENSG00000087338	1013	1060	652	883	773	778	811	908	1.118	0.162	0.594776446447819	0.87645290520254
ENSG00000087365	5582	4365	6613	7285	7157	5895	6779	5520	0.814	-0.296	0.291828012991029	0.682331457957174
ENSG00000087448	3413	4195	2528	2530	2141	2745	2472	3379	1.367	0.451	0.139795548382762	0.481493677283146
ENSG00000087460	23740	15039	28809	23273	26536	19383	23064	22529	0.977	-0.034	0.922107041256361	0.981675387043228
ENSG00000087470	4894	5500	4211	3824	3575	2984	3461	4868	1.406	0.492	0.0527813745914752	0.268619921525156
ENSG00000087494	15	11	8	22	22	90	45	11	0.249	-2.003	0.0080782777629261	0.0715655951325453
ENSG00000087495	0	3	2	7	17	32	19	2	0.082	-3.604	0.00146618160723368	0.0186100890322743
ENSG00000087502	3023	3648	1985	2588	2611	2787	2662	2885	1.084	0.116	0.716054424336828	0.922806441093715
ENSG00000087510	116	163	107	710	1135	1190	1012	129	0.127	-2.978	6.05970230912709e-17	9.15989686112526e-15
ENSG00000087586	262	282	261	2107	923	163	1064	268	0.252	-1.987	0.00702160370665546	0.0642043086814993
ENSG00000087589	22	26	24	53	65	7	42	24	0.571	-0.808	0.291076674711621	0.681707188230867
ENSG00000087842	529	326	529	245	78	235	186	461	2.485	1.313	0.0091135281720073	0.0784540123321823
ENSG00000087884	1273	1249	1453	794	1288	708	930	1325	1.424	0.51	0.128459928796687	0.458897673255524
ENSG00000087903	275	148	450	289	249	237	258	291	1.128	0.174	0.702350427561659	0.917896423347813
ENSG00000087916	0	0	0	0	0	0	0	0	NA	NA	NA	NA
ENSG00000087995	765	789	636	688	664	738	697	730	1.047	0.066	0.77776794341161	0.940783782524013
ENSG00000088002	7	8	7	1	4	2	2	7	3.166	1.663	0.0968018494292127	0.389513919817919
ENSG00000088035	610	661	464	556	431	723	570	578	1.015	0.022	0.94790631272604	0.988386070999955
ENSG00000088038	677	431	1057	1399	1491	1253	1381	722	0.523	-0.935	0.0181020487320584	0.130170953224276
ENSG00000088053	2	5	5	0	1	0	0	4	6.868	1978-02-01	0.114341930555736	0.430091791827804
ENSG00000088179	870	759	486	594	566	676	612	705	1.152	0.204	0.531310288395606	0.850738118435702
ENSG00000088205	4035	4582	2726	3859	3100	3397	3452	3781	1.095	0.131	0.669279752716702	0.908107755510869
ENSG00000088247	3562	2982	5311	4524	4803	3557	4295	3952	0.92	-0.12	0.719689657021427	0.923930081909353
ENSG00000088256	1771	705	2910	1825	1992	1616	1811	1795	0.991	-0.012	0.980660414772658	0.994962873323613
ENSG00000088280	1133	762	1251	1569	1625	2979	2058	1049	0.51	-0.971	0.0137305978372614	0.106151860819114
ENSG00000088298	689	457	880	744	1136	837	906	675	0.746	-0.422	0.249588432780845	0.636439964550475
ENSG00000088305	337	405	549	483	345	268	365	430	1.179	0.237	0.519771645132931	0.844004197805997
ENSG00000088320	3	3	18	0	0	1	0	8	25.265	4.659	0.00765756121006075	0.0686829224550511
ENSG00000088325	878	1038	879	5777	2323	460	2853	932	0.327	-1.615	0.0275047234142694	0.175071290142181
ENSG00000088340	312	457	650	56	220	254	177	473	2.677	1.421	0.0157690096246664	0.117423892350618
ENSG00000088356	520	360	670	1033	1015	755	934	517	0.554	-0.853	0.0136692828993797	0.105881728345638
ENSG00000088367	1739	1093	1756	1158	3067	2208	2144	1529	0.713	-0.488	0.270743230655001	0.659459032819813
ENSG00000088386	0	0	0	0	1	0	0	0	0.636	-0.652	0.873038293230561	NA
ENSG00000088387	2686	2036	1817	1084	1422	1213	1240	2180	1.758	0.814	0.0046671248542513	0.0472748691890797
ENSG00000088448	4432	4616	3862	3120	6303	6664	5362	4303	0.803	-0.317	0.395868834908451	0.772901848277652
ENSG00000088451	546	445	473	536	403	489	476	488	1.027	0.038	0.884254098950696	0.972151995476835
ENSG00000088538	64	60	56	195	128	75	133	60	0.451	-1.15	0.0104584803002062	0.0868738921448759
ENSG00000088543	869	517	942	1067	1755	1524	1449	776	0.536	-0.899	0.0150897543993891	0.114128807241846
ENSG00000088682	730	417	815	778	785	734	766	654	0.855	-0.226	0.509880649457113	0.837760726563161
ENSG00000088726	0	0	0	0	0	1	0	0	0.636	-0.652	0.873038293230561	NA
ENSG00000088727	100	59	163	93	136	89	106	107	1.015	0.021	0.964813613558975	0.991816132364211
ENSG00000088756	2499	1779	1430	19	0	280	100	1903	19.046	4.251	0.0321176608522163	0.194571075219054
ENSG00000088766	1031	975	931	1024	1062	996	1027	979	0.953	-0.069	0.738375907740688	0.929462707996897
ENSG00000088782	0	0	0	0	0	0	0	0	NA	NA	NA	NA
ENSG00000088808	132	99	210	240	268	218	242	147	0.609	-0.716	0.0603716646543121	0.292075627387558
ENSG00000088812	6562	4717	4407	4055	3411	5605	4357	5229	2023-02-01	0.263	0.427970984154194	0.792854027552027
ENSG00000088826	173	63	384	397	307	575	426	207	0.486	-1.041	0.0969577068764496	0.38999586748071
ENSG00000088827	1	0	0	0	1	0	0	0	1.239	0.31	0.939496412051385	NA
ENSG00000088832	8168	7201	8222	8380	13693	10138	10737	7864	0.732	-0.449	0.124780608418195	0.451575026212574
ENSG00000088833	2020	1676	2261	2381	2425	1998	2268	1986	0.876	-0.192	0.452265874754151	0.80703552681401
ENSG00000088836	51	14	83	80	120	102	101	49	0.494	-1.019	0.094966132896044	0.384858160122676
ENSG00000088854	3237	2928	2767	2136	2446	2637	2406	2977	1.237	0.307	0.181340129102954	0.547311956253762
ENSG00000088876	689	798	616	708	677	747	711	701	0.985	-0.021	0.92958644828196	0.983409481783103
ENSG00000088881	7	2	15	31	6	89	42	8	0.196	-2.349	0.021462880071607	0.147283052580272
ENSG00000088882	6	0	8	36	44	146	75	5	0.066	-3.929	6.49323313608926e-06	0.000168294637253843
ENSG00000088888	2628	2657	2317	2412	2916	2690	2673	2534	0.948	-0.077	0.731125170267633	0.926880334641687
ENSG00000088899	149	102	264	225	320	201	249	172	0.691	-0.532	0.239902173501849	0.624925950981948
ENSG00000088926	0	0	0	0	1	3	1	0	0.152	-2.715	0.430116327704747	NA
ENSG00000088930	4704	3239	3047	4039	4244	5235	4506	3663	0.813	-0.298	0.323462555632973	0.715637085495666
ENSG00000088970	1427	1070	1289	718	674	2299	1230	1262	1.026	0.037	0.944230167858332	0.987551776300264
ENSG00000088986	9353	6279	13776	11153	12227	7671	10350	9803	0.947	-0.078	0.84328649260711	0.960250004274758
ENSG00000088992	0	0	0	0	0	0	0	0	NA	NA	NA	NA
ENSG00000089006	3013	2863	2620	4480	3762	3436	3893	2832	0.728	-0.459	0.0547744948544221	0.275542350657014
ENSG00000089009	38931	51266	34757	41583	36579	34720	37627	41651	1.107	0.147	0.59077931755521	0.874276867421889
ENSG00000089012	0	0	0	0	0	0	0	0	NA	NA	NA	NA
ENSG00000089022	978	1075	875	1057	940	974	990	976	0.985	-0.022	0.921760324702979	0.981610903418215
ENSG00000089041	312	246	184	85	155	323	188	247	1.322	0.402	0.453069064327155	0.807469815577471
ENSG00000089048	1476	2105	1012	1645	1428	1601	1558	1531	0.983	-0.025	0.942726585235416	0.987106211711477
ENSG00000089050	1785	2669	1236	1654	2054	1642	1783	1897	1.063	0.088	0.811743176920849	0.951043897117199
ENSG00000089053	5411	5823	5356	6018	4885	4527	5143	5530	1.075	0.104	0.662386353654789	0.906445052238398
ENSG00000089057	2396	1626	1824	1494	1660	2623	1926	1949	1.012	0.018	0.959219332605162	0.991286858694623
ENSG00000089060	896	650	1326	735	757	1180	891	957	1.076	0.106	0.788770136683103	0.942745345693498
ENSG00000089063	4912	3864	5269	3784	4685	4341	4270	4682	1.096	0.133	0.607182556999655	0.882967024921541
ENSG00000089091	198	271	185	196	186	172	185	218	1.176	0.234	0.429453046747406	0.794510189874353
ENSG00000089094	1294	1363	1347	1639	1233	1398	1423	1335	0.938	-0.093	0.697043138169078	0.916631935630588
ENSG00000089101	4	3	1	4	0	2	2	3	2017-01-01	0.227	0.883558607925388	0.972107846944327
ENSG00000089116	0	0	0	0	0	0	0	0	NA	NA	NA	NA
ENSG00000089123	397	362	268	239	259	256	251	342	1.361	0.445	0.11758440283405	0.436643953214366
ENSG00000089127	51	15	20	8	4	248	87	29	0.334	-1.583	NA	NA
ENSG00000089154	3552	2021	4069	5086	4801	3613	4500	3214	0.714	-0.485	0.185903600157919	0.553969150953072
ENSG00000089157	74825	39444	86539	77388	71713	73553	74218	66936	0.902	-0.149	0.685025946654427	0.913190750723493
ENSG00000089159	3380	3182	4963	9468	11078	6290	8945	3842	0.429	-1.219	0.000580433004759525	0.00850043348975738
ENSG00000089163	40	46	40	37	34	55	42	42	1.004	0.006	0.988736013353843	0.996589636035116
ENSG00000089169	0	0	0	0	0	0	0	0	NA	NA	NA	NA
ENSG00000089177	745	642	547	549	745	762	685	645	0.941	-0.088	0.759667528099426	0.935951991530273
ENSG00000089195	587	425	517	663	648	389	567	510	0.899	-0.153	0.650375519624317	0.900033113457057
ENSG00000089199	3	6	4	18	8	6	11	4	0.384	-1.382	0.125986879728737	0.453957520059152
ENSG00000089220	7176	6562	8486	7568	11191	8196	8985	7408	0.825	-0.278	0.330705115530856	0.722062299171384
ENSG00000089225	5	9	8	629	566	508	568	7	0.013	-6.295	2.78345469194205e-46	4.29765404435853e-43
ENSG00000089234	1015	949	779	929	886	870	895	914	1.021	0.03	0.899564404110807	0.976047253933684
ENSG00000089248	8911	5458	11541	10062	10976	9958	10332	8637	0.836	-0.259	0.464159354242161	0.81295623284772
ENSG00000089250	0	0	0	0	0	0	0	0	NA	NA	NA	NA
ENSG00000089280	21478	20848	28543	41652	40012	20417	34027	23623	0.694	-0.526	0.162637262823813	0.518686279776984
ENSG00000089289	2160	2165	1837	1965	2230	2817	2337	2054	0.879	-0.186	0.485002634512939	0.823810855542331
ENSG00000089327	1858	1405	3248	4213	5896	2429	4179	2170	0.519	-0.945	0.0471259811745708	0.249938454038424
ENSG00000089335	2218	1968	1539	2201	1235	2241	1892	1908	1.009	0.013	0.971561578444183	0.992396862538384
ENSG00000089351	462	263	958	711	743	1663	1039	561	0.541	-0.887	0.122991298354344	0.448402750080537
ENSG00000089356	24	15	37	0	1	6	2	25	13.319	3.735	0.00029074464212173	0.00476477345269395
ENSG00000089472	2235	1411	1272	2213	432	2693	1779	1639	0.921	-0.118	0.851974757058972	0.963598793986523
ENSG00000089486	713	408	1061	516	689	923	709	727	1.026	0.037	0.93431584576633	0.984842801096455
ENSG00000089505	13	6	15	16	11	20	16	11	0.757	-0.403	0.534602207186292	0.851785732036125
ENSG00000089558	0	2	0	1	4	0	2	1	0.258	-1.953	0.452210193128225	NA
ENSG00000089597	42456	35796	34314	37011	37280	32356	35549	37522	1.056	0.078	0.73450570899521	0.927789212736607
ENSG00000089639	145	140	336	252	214	275	247	207	0.84	-0.252	0.571398254741789	0.867265854699331
ENSG00000089682	777	1030	474	692	569	761	674	760	1.128	0.173	0.645158642117984	0.89792989556515
ENSG00000089685	336	322	572	3045	2172	257	1825	410	0.225	-2.153	0.00375609753155409	0.0399369425686539
ENSG00000089692	29	22	67	45	48	12	35	39	1.115	0.157	0.820577487933826	0.953580321303984
ENSG00000089693	3369	2336	5011	3230	4168	2646	3348	3572	1.067	0.094	0.810087419808575	0.950519421441766
ENSG00000089723	85	88	76	78	91	101	90	83	0.921	-0.118	0.703405349277556	0.918317618843403
ENSG00000089737	8297	7001	6524	6000	6644	7550	6731	7274	1.081	0.112	0.649048689785912	0.899233205897466
ENSG00000089775	1466	2686	1346	1431	1104	1692	1409	1833	2023-03-01	0.379	0.330632063537734	0.722062299171384
ENSG00000089818	2014	1907	1656	1369	1340	1591	1433	1859	1.297	0.375	0.108724240691316	0.418852822452949
ENSG00000089820	15	3	42	22	12	13	16	20	2027-01-01	0.345	0.691096964203467	0.915140405428947
ENSG00000089847	62	28	99	48	47	47	47	63	1.336	0.418	0.425534668279046	0.791188490411135
ENSG00000089876	2246	1928	1633	1302	1151	1514	1322	1936	1.464	0.55	0.0414419870354029	0.230522385938566
ENSG00000089902	1394	1395	1024	1449	1189	1050	1229	1271	1.034	0.048	0.8671216833746	0.966661554355569
ENSG00000089916	3666	4534	2649	3040	3121	3378	3180	3616	1.137	0.185	0.536837301718794	0.852137834572848
ENSG00000090006	73	37	187	1115	1298	725	1046	99	0.095	-3.393	9.51985020576012e-09	4.23417864295701e-07
ENSG00000090013	357	191	1014	807	1068	603	826	521	0.631	-0.665	0.277913899029777	0.667487426825296
ENSG00000090020	1885	1063	2954	1950	1761	1601	1771	1967	1.111	0.152	0.720155943583431	0.924099613387194
ENSG00000090054	4586	5316	3152	4184	3765	5100	4350	4351	1	0.001	0.998471401018017	0.999568851859275
ENSG00000090060	7807	7423	5545	6413	5953	6962	6443	6925	1.075	0.104	0.689111085202086	0.914303045527148
ENSG00000090061	3253	3955	3085	3993	3902	3309	3735	3431	0.918	-0.123	0.616535803077723	0.887371305975239
ENSG00000090097	635	397	1539	1132	1518	833	1161	857	0.739	-0.437	0.42435742812538	0.790798168201494
ENSG00000090104	0	0	1	0	0	0	0	0	2.414	1.271	0.755341417326518	NA
ENSG00000090238	680	440	1581	550	826	711	696	900	1.295	0.373	0.469528339461113	0.815522759374315
ENSG00000090263	1096	1460	1006	1145	1376	1205	1242	1187	0.955	-0.066	0.810623391216108	0.950864933932875
ENSG00000090266	1116	1110	2379	1630	1910	1188	1576	1535	0.974	-0.038	0.928853477275884	0.983264871662781
ENSG00000090273	1777	1050	2665	2449	2467	1708	2208	1831	0.829	-0.27	0.519961717976219	0.844170416171228
ENSG00000090316	916	448	1713	1362	1551	1120	1344	1026	0.763	-0.389	0.441920854102912	0.801447212910522
ENSG00000090339	1388	862	1664	307	101	3385	1264	1305	1.032	0.045	0.963409382504335	0.991460304744623
ENSG00000090372	954	407	2143	1513	1399	1206	1373	1168	0.851	-0.233	0.685368210378298	0.913214728826851
ENSG00000090376	1084	1040	690	726	879	5304	2303	938	0.407	-1.296	0.0778050158420486	0.341073458211665
ENSG00000090382	1	2	1	2	1	0	1	1	1.307	0.387	0.843388501092754	NA
ENSG00000090402	0	0	0	0	0	0	0	0	NA	NA	NA	NA
ENSG00000090432	893	558	1058	808	1051	1041	967	836	0.866	-0.208	0.546728477675479	0.855650193435919
ENSG00000090447	132	177	221	384	273	201	286	177	0.618	-0.695	0.0745782861860472	0.332251490972299
ENSG00000090470	938	890	761	1005	981	1214	1067	863	0.809	-0.305	0.217658330363938	0.596116189359768
ENSG00000090487	3559	3929	3575	3325	4282	4871	4159	3688	0.887	-0.174	0.507646206723364	0.836505595710644
ENSG00000090512	1	0	1	0	0	0	0	1	4.059	2.021	0.617432068006834	NA
ENSG00000090520	3016	2661	3189	2870	2796	2542	2736	2955	2023-08-01	0.112	0.612423142315375	0.885553458043291
ENSG00000090530	252	211	236	287	44	162	164	233	1942-01-01	0.506	0.415081008067614	0.784143779984355
ENSG00000090534	6	6	11	7	4	8	6	8	1.335	0.417	0.607260516517921	0.882967024921541
ENSG00000090539	56	17	160	41	32	24	32	78	2.415	1.272	0.0905605872606369	0.373081313936712
ENSG00000090554	157	343	271	137	123	324	195	257	1.321	0.402	0.436763524200062	0.798819510333812
ENSG00000090565	922	444	1740	1190	1758	1534	1494	1035	0.693	-0.529	0.305457927940595	0.695673843779543
ENSG00000090581	1328	1559	2254	1547	2497	2085	2043	1714	0.839	-0.254	0.467596854123254	0.815192644465542
ENSG00000090612	1010	952	651	828	932	818	859	871	1.013	0.019	0.947160026354189	0.988089079005817
ENSG00000090615	7714	9114	9703	8282	7587	7000	7623	8844	2016-01-01	0.214	0.358718262663358	0.74346985777173
ENSG00000090621	10017	8406	10437	10931	7971	9126	9343	9620	2023-03-01	0.042	0.870381695816206	0.967628177718606
ENSG00000090659	0	0	0	0	1	0	0	0	0.636	-0.652	0.873038293230561	NA
ENSG00000090661	99	77	117	74	3	395	157	98	0.622	-0.686	0.531665883970357	0.851043375881461
ENSG00000090674	365	203	751	512	800	676	663	440	0.664	-0.591	0.251370880470432	0.638585945771889
ENSG00000090686	3744	4169	3258	4066	3570	3581	3739	3724	0.996	-0.006	0.978959206697177	0.994323005918907
ENSG00000090776	1134	681	2408	444	600	427	490	1408	2.871	1.522	0.00252346887868042	0.0290763876767356
ENSG00000090857	3415	2925	2308	5189	3934	4664	4596	2883	0.627	-0.673	0.0174632634474975	0.127142439434525
ENSG00000090861	8591	7651	6728	10921	5216	7314	7817	7657	0.979	-0.03	0.933944247877432	0.984842801096455
ENSG00000090863	22019	15328	17174	13046	11287	15080	13138	18174	1.383	0.468	0.0945154696947366	0.384052672505553
ENSG00000090889	275	322	249	1940	731	139	937	282	0.301	-1.732	0.0223238556895809	0.151453088756174
ENSG00000090905	5662	5671	4459	6979	6017	6554	6517	5264	0.808	-0.308	0.197368679691151	0.569754457826379
ENSG00000090920	0	0	1	1	1	59	20	0	0.019	-5.681	0.00381533700590692	0.0404474373318705
ENSG00000090924	2233	1665	3266	1866	2272	1379	1839	2388	1.299	0.377	0.318757033128429	0.71027015340388
ENSG00000090932	2	0	3	10	6	0	5	2	0.302	-1.727	0.281817120902674	0.670485519155466
ENSG00000090971	305	129	705	714	676	465	618	380	0.615	-0.701	0.239098950089526	0.624095341784771
ENSG00000090975	447	193	776	477	327	533	446	472	2023-06-01	0.084	0.874742424541796	0.968370731460687
ENSG00000090989	2341	2247	1857	2474	2304	2268	2349	2148	0.914	-0.129	0.573755526061979	0.867809869590135
ENSG00000091009	2106	2735	1278	2074	1560	1877	1837	2040	2023-11-01	0.151	0.683562109383148	0.912541906893906
ENSG00000091010	0	0	0	0	1	0	0	0	0.636	-0.652	0.873038293230561	NA
ENSG00000091039	11545	11101	6207	9079	7672	39377	18709	9618	0.514	-0.96	0.14327591045334	0.487256677590405
ENSG00000091073	165	123	399	233	308	258	266	229	0.862	-0.215	0.668165608490254	0.907828686078568
ENSG00000091106	1	2	0	0	0	1	0	1	1948-02-01	1931-01-01	0.658705436860865	NA
ENSG00000091127	1148	1067	914	909	620	549	693	1043	1.506	0.59	0.0600264681895726	0.29099173276201
ENSG00000091128	5	0	0	5	4	4	4	2	0.348	-1.525	0.314704034884794	0.706547820738441
ENSG00000091129	436	373	235	175	30	363	189	348	1984-01-01	0.879	0.237510949078811	0.621838609745677
ENSG00000091136	24160	15927	18943	18872	15444	11772	15363	19677	1.281	0.357	0.266849996497777	0.655406149789336
ENSG00000091137	14	26	8	15	23	35	24	16	0.634	-0.657	0.324623615944726	0.716829936681724
ENSG00000091138	0	0	0	0	0	0	0	0	NA	NA	NA	NA
ENSG00000091140	3343	3741	2308	3195	3749	3089	3344	3131	0.936	-0.096	0.748404030873339	0.93231336626084
ENSG00000091157	1091	916	676	676	861	993	843	894	1.061	0.085	0.79214373506535	0.943269514896986
ENSG00000091164	2597	2396	2867	2394	2702	2766	2621	2620	1	0	0.999633116228069	0.999771870651272
ENSG00000091181	1	0	0	0	1	0	0	0	1.239	0.31	0.939496412051385	NA
ENSG00000091262	21	9	27	5	8	12	8	19	2023-03-02	1.202	0.0857519863291612	0.362621008180544
ENSG00000091317	6791	6943	5036	5114	5954	5421	5496	6257	1.138	0.187	0.468551185134148	0.815508216838893
ENSG00000091409	430	641	383	2843	2500	359	1901	485	0.255	-1.972	0.00361095576777871	0.0388735290809968
ENSG00000091428	49	63	51	18	19	80	39	54	1.409	0.495	0.456060092382244	0.808898823326726
ENSG00000091436	10694	11999	5639	5561	3333	6880	5258	9444	1.796	0.845	0.0515856831011351	0.264675083293173
ENSG00000091482	0	0	0	0	0	0	0	0	NA	NA	NA	NA
ENSG00000091483	1843	1517	1917	2304	2580	1591	2158	1759	0.815	-0.295	0.331006752307313	0.722306818813315
ENSG00000091490	2504	1936	1873	2029	109	753	964	2104	2.184	1.127	0.158864796875714	0.512846691945255
ENSG00000091513	9	12	10	10	6	16	11	10	1.041	0.057	0.934923052271507	0.984971329173654
ENSG00000091527	14931	15565	9069	12863	13571	13278	13237	13188	0.996	-0.005	0.986110627785108	0.996210690457439
ENSG00000091536	37	15	40	7	32	33	24	31	1.302	0.381	0.592989287961207	0.875106418961274
ENSG00000091542	3985	3713	4730	2648	3081	3325	3018	4143	1.373	0.457	0.0642866717811199	0.30321202208612
ENSG00000091583	0	0	0	0	0	0	0	0	NA	NA	NA	NA
ENSG00000091592	1999	1331	2431	2645	3286	2480	2804	1920	0.685	-0.546	0.101976521506425	0.402460410956113
ENSG00000091622	71	48	142	197	125	64	129	87	0.676	-0.565	0.331864401638144	0.72309961213354
ENSG00000091640	2339	1021	3725	2228	2387	1777	2131	2362	1.109	0.149	0.761620246859834	0.936160683507204
ENSG00000091651	205	203	260	963	460	162	528	223	0.422	-1.246	0.0393462967083132	0.223700565398974
ENSG00000091656	349	350	239	1175	1456	1694	1442	313	0.217	-2.207	1.22543974026318e-12	1.04287816635941e-10
ENSG00000091664	0	0	0	0	0	0	0	0	NA	NA	NA	NA
ENSG00000091704	2	2	6	0	1	1	1	3	3.587	1.843	0.257718197757921	NA
ENSG00000091732	693	742	662	814	813	624	750	699	0.931	-0.104	0.678339617408004	0.911023774175507
ENSG00000091831	57	55	44	104	140	399	214	52	0.242	-2.045	0.000363157069073994	0.00574811593493901
ENSG00000091844	44	60	46	297	297	447	347	50	0.143	-2.809	1.79023896667302e-15	2.27634150021199e-13
ENSG00000091879	217	271	171	3	6	0	3	220	71.441	6.159	3.38122957318791e-22	1.01512025630597e-19
ENSG00000091947	493	433	779	664	868	687	740	568	0.769	-0.379	0.270197509734381	0.659134338158037
ENSG00000091972	0	0	0	1	0	1	1	0	0.31	-1.69	0.674820359537607	NA
ENSG00000091986	105112	128519	77891	93943	62142	67120	74402	103841	1.396	0.481	0.146995268043373	0.492359834742895
ENSG00000092009	0	0	0	0	0	0	0	0	NA	NA	NA	NA
ENSG00000092010	4116	2738	4550	2686	3662	5088	3812	3801	0.997	-0.004	0.992280066673802	0.997494578487695
ENSG00000092020	1587	1856	1263	1476	1517	1325	1439	1569	1.089	0.124	0.64329579803317	0.897359445681789
ENSG00000092036	268	234	257	351	252	232	278	253	0.909	-0.138	0.645252723699962	0.897945205401299
ENSG00000092051	1	5	0	0	0	7	2	2	0.819	-0.288	0.904909677327308	NA
ENSG00000092054	0	0	0	0	0	0	0	0	NA	NA	NA	NA
ENSG00000092067	0	0	0	0	1	1	1	0	0.335	-1.578	0.695912697252357	NA
ENSG00000092068	341	154	280	910	1827	2420	1719	258	0.151	-2.731	1.75587674993786e-08	7.59100636533137e-07
ENSG00000092094	1523	2017	1561	2134	1895	1514	1848	1700	0.92	-0.121	0.667990240019375	0.907828686078568
ENSG00000092096	413	172	739	529	472	435	479	441	0.923	-0.115	0.826789359106969	0.955919917974767
ENSG00000092098	366	276	594	667	591	557	605	412	0.682	-0.552	0.139090447224231	0.480312286693787
ENSG00000092108	3207	3396	2775	2507	2617	2400	2508	3126	1.246	0.317	0.149581455370809	0.49649043721542
ENSG00000092140	1249	1414	1040	1991	1211	1180	1461	1234	0.845	-0.243	0.470345445379585	0.815839122719074
ENSG00000092148	9881	9344	6229	6990	7276	9725	7997	8485	1.061	0.085	0.787684268775704	0.942593296968148
ENSG00000092199	21132	26129	17493	23993	25514	23135	24214	21585	0.891	-0.166	0.530413343114436	0.850045583093241
ENSG00000092200	7	2	1	0	1	16	6	3	0.624	-0.681	0.690988109853537	0.915084749382797
ENSG00000092201	7273	6661	5191	8732	7009	6919	7553	6375	0.844	-0.245	0.365903642649476	0.749877465192677
ENSG00000092203	4181	4683	3377	4024	4167	3843	4011	4080	1.017	0.024	0.921574500779963	0.981610903418215
ENSG00000092208	352	356	265	341	235	307	294	324	1.101	0.139	0.64646599385769	0.898361229394267
ENSG00000092295	25	12	49	54	37	13	35	29	0.838	-0.255	0.722557157977107	0.924701403677729
ENSG00000092330	1711	1649	1569	1694	1961	1507	1721	1643	0.955	-0.067	0.775202073394732	0.940311224316291
ENSG00000092345	0	0	0	0	0	3	1	0	0.186	-2.426	0.54204865892891	NA
ENSG00000092377	0	0	0	0	0	0	0	0	NA	NA	NA	NA
ENSG00000092421	68	77	69	18	24	13	18	71	3.854	1.946	3.28141036094939e-06	9.012829270938e-05
ENSG00000092439	6616	6390	4430	5509	5043	7236	5929	5812	0.98	-0.029	0.925348434866223	0.982529150247872
ENSG00000092445	185	140	312	1065	933	468	822	212	0.258	-1.952	3.17917249843657e-05	0.000688587101464978
ENSG00000092470	394	442	296	1072	568	245	628	377	0.6	-0.738	0.175186962341562	0.538438984498108
ENSG00000092529	83	79	93	94	66	157	106	85	0.806	-0.311	0.470602790399843	0.816001341274909
ENSG00000092531	4060	4505	3013	3234	3543	4072	3616	3859	1.067	0.094	0.738667067845281	0.929590356383272
ENSG00000092607	1564	1454	1116	1887	1448	1510	1615	1378	0.853	-0.229	0.41055996677083	0.781014190065851
ENSG00000092621	7551	5242	8557	8605	1833	3255	4564	7117	1.559	0.641	0.267025258881393	0.655684173139378
[truncated: 55,909 more rows]
