# Supplementary material for: Novel Loss of Function Variants in CENPF Including a Large Intragenic Deletion in Patients with Strømme Syndrome
Source: Genes (Basel). 2023 Oct 24;14(11):1985. doi: 10.3390/genes14111985 (PMC10671177; doi:10.3390/genes14111985)
Supplement: Supplementary file 1 [file genes-14-01985-s001.zip › Table S4 Normalized gene read counts of CENPF in RNA-seq data of patient 3 and three controls.xlsx]

## Sheet: Sheet1
Table S4: Normalized gene read counts of CENPF in RNA-seq data of patient 3 and three controls
	Normalized read counts
Gene ID	Patient 3 (I)	Patient 3 (II)	Patient 3 (III)	Control 1	Control 2	Control 3	Average patient 3	Average controls	Fold Change	log2 Fold Change	p value	p adj
CENPF (ENSG00000117724)	88	103	94	9712	2085	1144	4314	95	0.022	-5.506	2.596e-14	2.892e-12
Legend In order to make read counts comparable normalization was performed according to the DESeq2 model and package, as described in the Methods section. Patient 3 (I-III)= biological replicates for patient 3; p adj= p adjusted value.
